# Supplementary material for: Comparative genomics approach to build a genome-wide database of high-quality, informative microsatellite markers: application on Phytophthora sojae, a soybean pathogen
Source: Sci Rep. 2019 May 28;9:7969. doi: 10.1038/s41598-019-44411-z (PMC6538632; doi:10.1038/s41598-019-44411-z)
Supplement: Supplementary file 1 — Table S1 [file 41598_2019_44411_MOESM1_ESM.xlsx]

## Sheet: diff_SSR_ind_flank.txt.combined
Supplemental Table S1. High-quality, informative microsatellite loci and their associated primer pairs identified through comparative genomics analysis in Phytophthora sojae. The highlighted markers and primer pairs have been experimentally validated.
SSR-locus-id	MISA-id	Motif	SSR_location/p6497	Primer pair id	Forward primer	Reverse primer	Amplicon location/p6497	Amplicon_length/p6497	# of repeats				Fragment length from experimental verefication
									p6497	p7064	p7074	p7076	p6497	p7064	p7074	p7076
PsSSR1	NW_009258115.1_p6497_83	GT	NW_009258115.1:496894+496905	NW_009258115.1_p6497_83_(GT)6_1	GCACAACGTCCAGTTACACG	CTGTTTCATCGTTGCCGGTG	NW_009258115.1:496850+497068	219	6	6	5	6
				NW_009258115.1_p6497_83_(GT)6_2	GGCGGCTCCGTAGATTCTAG	TACAGATCTTGCCAGCACCG	NW_009258115.1:496743+496943	201	6	6	5	6	216	216	214	216
PsSSR2	NW_009258115.1_p6497_190	GT	NW_009258115.1:1506712+1506725	NW_009258115.1_p6497_190_(GT)7_0	CGCATGCTGAGATGACAAGC	GCCCCAGACAATCCAGTACC	NW_009258115.1:1506651+1506786	136	7		9	9
				NW_009258115.1_p6497_190_(GT)7_1	CGCATGCTGAGATGACAAGC	GGCCCCAGACAATCCAGTAC	NW_009258115.1:1506651+1506787	137	7		9	9
				NW_009258115.1_p6497_190_(GT)7_2	CGCATGCTGAGATGACAAGC	CCCAGACAATCCAGTACCCG	NW_009258115.1:1506651+1506784	134	7		9	9
				NW_009258115.1_p6497_190_(GT)7_3	CGCATGCTGAGATGACAAGC	ATCCAGTACCCGCCGTAGTA	NW_009258115.1:1506651+1506776	126	7		9	9
				NW_009258115.1_p6497_190_(GT)7_4	CGCATGCTGAGATGACAAGC	CAATCCAGTACCCGCCGTAG	NW_009258115.1:1506651+1506778	128	7		9	9
PsSSR3	NW_009258115.1_p6497_290	AT	NW_009258115.1:2379032+2379049	NW_009258115.1_p6497_290_(AT)9_0	CATGTCCAGCATCGAGACGA	GGAACATGGAAGAAGTGCGC	NW_009258115.1:2378981+2379183	203	9	9	11
				NW_009258115.1_p6497_290_(AT)9_1	CATGTCCAGCATCGAGACGA	GCCTCAACATCTCGGACCTC	NW_009258115.1:2378981+2379228	248	9	9	11
				NW_009258115.1_p6497_290_(AT)9_2	AGCATGTCCAGCATCGAGAC	GGAACATGGAAGAAGTGCGC	NW_009258115.1:2378979+2379183	205	9	9	11
				NW_009258115.1_p6497_290_(AT)9_3	CAGCATGTCCAGCATCGAGA	GGAACATGGAAGAAGTGCGC	NW_009258115.1:2378978+2379183	206	9	9	11
				NW_009258115.1_p6497_290_(AT)9_4	CATGTCCAGCATCGAGACGA	GCCGCTACCAACTACAGGAA	NW_009258115.1:2378981+2379199	219	9	9	11
PsSSR4	NW_009258115.1_p6497_319	GCT	NW_009258115.1:2597717+2597734	NW_009258115.1_p6497_319_(GCT)6_0	TCCTTCTTGAGCAGGAACGC	AGCAGACCAGACCTCCTCTC	NW_009258115.1:2597593+2597821	229	6	6	9
				NW_009258115.1_p6497_319_(GCT)6_1	GCCTCCTTCTTGAGCAGGAA	AGCAGACCAGACCTCCTCTC	NW_009258115.1:2597590+2597821	232	6	6	9
				NW_009258115.1_p6497_319_(GCT)6_2	TCCTTCTTGAGCAGGAACGC	CAGCAGACCAGACCTCCTCT	NW_009258115.1:2597593+2597822	230	6	6	9
				NW_009258115.1_p6497_319_(GCT)6_3	GCCTCCTTCTTGAGCAGGAA	CAGCAGACCAGACCTCCTCT	NW_009258115.1:2597590+2597822	233	6	6	9
				NW_009258115.1_p6497_319_(GCT)6_4	CTTCTTGAGCAGGAACGCGT	AGCAGACCAGACCTCCTCTC	NW_009258115.1:2597595+2597821	227	6	6	9
PsSSR5	NW_009258115.1_p6497_342	AAGAA	NW_009258115.1:2742556+2742585	NW_009258115.1_p6497_342_(AAGAA)6_0	CCGGTGGAGAAGGACAACAA	GACGCTTTGGTGCCAGAATG	NW_009258115.1:2742485+2742719	235	6	7	6
				NW_009258115.1_p6497_342_(AAGAA)6_1	CCGGTGGAGAAGGACAACAA	TGAATCTAGCGGCTGTGTCC	NW_009258115.1:2742485+2742655	171	6	7	6
				NW_009258115.1_p6497_342_(AAGAA)6_2	CCGGTGGAGAAGGACAACAA	AGACGCTTTGGTGCCAGAAT	NW_009258115.1:2742485+2742720	236	6	7	6
				NW_009258115.1_p6497_342_(AAGAA)6_3	TGGAGAAGGACAACAAGGCG	GACGCTTTGGTGCCAGAATG	NW_009258115.1:2742489+2742719	231	6	7	6
				NW_009258115.1_p6497_342_(AAGAA)6_4	TGGAGAAGGACAACAAGGCG	TGAATCTAGCGGCTGTGTCC	NW_009258115.1:2742489+2742655	167	6	7	6		177	182	177	177
PsSSR6	NW_009258115.1_p6497_568	CT	NW_009258115.1:4407321+4407336	NW_009258115.1_p6497_568_(CT)8_0	CCTCCGCTCCAAAAAGCAAC	CGTCAGGTTTGTTGCGACTG	NW_009258115.1:4407285+4407526	242	8	7
				NW_009258115.1_p6497_568_(CT)8_3	CCTCCGCTCCAAAAAGCAAC	TCGTCAGGTTTGTTGCGACT	NW_009258115.1:4407285+4407527	243	8	7
PsSSR7	NW_009258115.1_p6497_727	CGA	NW_009258115.1:5491928+5491957	NW_009258115.1_p6497_727_(CGA)10_0	ACAGCCACACAGATCAAGCA	GTCGTCAATGTCGTCCCAGT	NW_009258115.1:5491796+5491997	202	10		10	8
				NW_009258115.1_p6497_727_(CGA)10_1	ACAGCCACACAGATCAAGCA	TGTCGTCAATGTCGTCCCAG	NW_009258115.1:5491796+5491998	203	10		10	8
				NW_009258115.1_p6497_727_(CGA)10_2	ACAGCCACACAGATCAAGCA	GTCCTCGTCGATGTCGTCAA	NW_009258115.1:5491796+5492009	214	10		10	8
				NW_009258115.1_p6497_727_(CGA)10_3	ACAGCCACACAGATCAAGCA	TCGTCAATGTCGTCCCAGTC	NW_009258115.1:5491796+5491996	201	10		10	8
				NW_009258115.1_p6497_727_(CGA)10_4	ACAGCCACACAGATCAAGCA	CAGTCCTCGTCGATGTCGTC	NW_009258115.1:5491796+5492011	216	10		10	8
PsSSR8	NW_009258115.1_p6497_877	CAG	NW_009258115.1:6741376+6741393	NW_009258115.1_p6497_877_(CAG)6_0	TGGGGCCACACTCATAGAGA	GAGACCGGTGACTTGGTACG	NW_009258115.1:6741243+6741472	230	6	7	6
				NW_009258115.1_p6497_877_(CAG)6_1	ACATCGTCGAGAGCATGCAT	GAGACCGGTGACTTGGTACG	NW_009258115.1:6741297+6741472	176	6	7	6
				NW_009258115.1_p6497_877_(CAG)6_2	ACATCGTCGAGAGCATGCAT	GATGCGTCTCGGCCAAAAAG	NW_009258115.1:6741297+6741528	232	6	7	6
				NW_009258115.1_p6497_877_(CAG)6_3	TGGGGCCACACTCATAGAGA	GGAGACCGGTGACTTGGTAC	NW_009258115.1:6741243+6741473	231	6	7	6
				NW_009258115.1_p6497_877_(CAG)6_4	ACATCGTCGAGAGCATGCAT	GGAGACCGGTGACTTGGTAC	NW_009258115.1:6741297+6741473	177	6	7	6
PsSSR9	NW_009258115.1_p6497_902	GCT	NW_009258115.1:6849281+6849301	NW_009258115.1_p6497_902_(GCT)7_0	AGCAGCCGCAGTATTCTGAG	GTCCAACTGCTGCGACTACT	NW_009258115.1:6849199+6849341	143	7	7	6	7
				NW_009258115.1_p6497_902_(GCT)7_1	AGAGCAGCCGCAGTATTCTG	GTCCAACTGCTGCGACTACT	NW_009258115.1:6849197+6849341	145	7	7	6	7
				NW_009258115.1_p6497_902_(GCT)7_2	GAGCAGCCGCAGTATTCTGA	GTCCAACTGCTGCGACTACT	NW_009258115.1:6849198+6849341	144	7	7	6	7
				NW_009258115.1_p6497_902_(GCT)7_3	CCGCAGTATTCTGAGCACGA	GTCCAACTGCTGCGACTACT	NW_009258115.1:6849204+6849341	138	7	7	6	7	154	154	151	154
				NW_009258115.1_p6497_902_(GCT)7_4	AGCAGCCGCAGTATTCTGAG	AACCGAGCGACGATGAACTT	NW_009258115.1:6849199+6849372	174	7	7	6	7
PsSSR10	NW_009258115.1_p6497_912	GTT	NW_009258115.1:6936090+6936110	NW_009258115.1_p6497_912_(GTT)7_0	ACGCCTTCAACTTCGACCAT	TGGTCGCGCTCTCATCAAAT	NW_009258115.1:6936008+6936136	129	7	6		7
				NW_009258115.1_p6497_912_(GTT)7_1	ACGCCTTCAACTTCGACCAT	ATTGGTCGCGCTCTCATCAA	NW_009258115.1:6936008+6936138	131	7	6		7
PsSSR11	NW_009258115.1_p6497_1064	CAACGC	NW_009258115.1:7723864+7723893	NW_009258115.1_p6497_1064_(CAACGC)5_0	AACAAGAAGTCGCTGCTCGA	TCGAGTGCAGAATCTCCACG	NW_009258115.1:7723808+7723958	151	5		8	5
				NW_009258115.1_p6497_1064_(CAACGC)5_1	AACAAGAAGTCGCTGCTCGA	TGTCCTCCATGATGAAGCCG	NW_009258115.1:7723808+7724027	220	5		8	5
				NW_009258115.1_p6497_1064_(CAACGC)5_2	AACAAGAAGTCGCTGCTCGA	GTCCTCCATGATGAAGCCGT	NW_009258115.1:7723808+7724026	219	5		8	5
				NW_009258115.1_p6497_1064_(CAACGC)5_3	GCAACAAGAAGTCGCTGCTC	TCGAGTGCAGAATCTCCACG	NW_009258115.1:7723806+7723958	153	5		8	5
				NW_009258115.1_p6497_1064_(CAACGC)5_4	AACAAGAAGTCGCTGCTCGA	TTGGGGAAGATCGAGTGCAG	NW_009258115.1:7723808+7723968	161	5		8	5
PsSSR12	NW_009258115.1_p6497_1256	CA	NW_009258115.1:8961788+8961799	NW_009258115.1_p6497_1256_(CA)6_0	AGCCACGCTGCGTTTATCTA	TCCGCGAAAAGACACTTCGA	NW_009258115.1:8961761+8961921	161	6	5	6	6
				NW_009258115.1_p6497_1256_(CA)6_1	TAGCCACGCTGCGTTTATCT	TCCGCGAAAAGACACTTCGA	NW_009258115.1:8961760+8961921	162	6	5	6	6
				NW_009258115.1_p6497_1256_(CA)6_4	GAAACCGGCGTACATTGCTG	TCCGCGAAAAGACACTTCGA	NW_009258115.1:8961701+8961921	221	6	5	6	6
PsSSR13	NW_009258115.1_p6497_1291	AT	NW_009258115.1:9137994+9138005	NW_009258115.1_p6497_1291_(AT)6_0	CGTCGTCTTTCCGTTCGAGA	TGCAGACCAAGAAGATGCGT	NW_009258115.1:9137907+9138136	230	6	6	7	6
				NW_009258115.1_p6497_1291_(AT)6_1	GCCCTTGGGGTTTGTGTCTA	TGCAGACCAAGAAGATGCGT	NW_009258115.1:9137928+9138136	209	6	6	7	6
				NW_009258115.1_p6497_1291_(AT)6_2	GCCCTTGGGGTTTGTGTCTA	ACCAGCGTTCTTGCTCCTAC	NW_009258115.1:9137928+9138172	245	6	6	7	6
				NW_009258115.1_p6497_1291_(AT)6_3	CGTCGTCTTTCCGTTCGAGA	AAGCCTTAGCCCAGAGAGGA	NW_009258115.1:9137907+9138088	182	6	6	7	6
				NW_009258115.1_p6497_1291_(AT)6_4	GCCCTTGGGGTTTGTGTCTA	AAGCCTTAGCCCAGAGAGGA	NW_009258115.1:9137928+9138088	161	6	6	7	6	175	175	177	175
PsSSR14	NW_009258115.1_p6497_1333	ACAGG	NW_009258115.1:9414224+9414248	NW_009258115.1_p6497_1333_(ACAGG)5_1	GCAACATATGCGTGGACCAC	TGTCAGCCTGCATCGTTCTT	NW_009258115.1:9414059+9414272	214	5	4	5
PsSSR15	NW_009258115.1_p6497_1355	GA	NW_009258115.1:9653212+9653223	NW_009258115.1_p6497_1355_(GA)6_0	CAGGCGGAAGAGGAAGATGG	GAGATGAGCGCCTTCTTCGA	NW_009258115.1:9653097+9653345	249	6		5
				NW_009258115.1_p6497_1355_(GA)6_1	CAGGCGGAAGAGGAAGATGG	AGATGAGCGCCTTCTTCGAG	NW_009258115.1:9653097+9653344	248	6		5
				NW_009258115.1_p6497_1355_(GA)6_2	CAGGCGGAAGAGGAAGATGG	CGCCTTCTTCGAGCAAAAGG	NW_009258115.1:9653097+9653337	241	6		5
				NW_009258115.1_p6497_1355_(GA)6_3	GGTTCAGGCGGAAGAGGAAG	CGCCTTCTTCGAGCAAAAGG	NW_009258115.1:9653093+9653337	245	6		5
				NW_009258115.1_p6497_1355_(GA)6_4	CAGGCGGAAGAGGAAGATGG	CTCTTGCTCTGCTGCGTACA	NW_009258115.1:9653097+9653271	175	6		5
PsSSR16	NW_009258115.1_p6497_1368	CAG	NW_009258115.1:9738942+9738965	NW_009258115.1_p6497_1368_(CAG)8_0	GGTCTTGTTCGTCCACGTCT	AGCCACATCGACTGCAAGAA	NW_009258115.1:9738850+9739076	227	8		9	8
				NW_009258115.1_p6497_1368_(CAG)8_1	GGTCTTGTTCGTCCACGTCT	ATGAGTGGCGGGGTTGTAAG	NW_009258115.1:9738850+9739010	161	8		9	8
				NW_009258115.1_p6497_1368_(CAG)8_2	GGTCTTGTTCGTCCACGTCT	GAATGAGTGGCGGGGTTGTA	NW_009258115.1:9738850+9739012	163	8		9	8
				NW_009258115.1_p6497_1368_(CAG)8_3	CTTTCTGCCCTCGTTGGTCT	AGCCACATCGACTGCAAGAA	NW_009258115.1:9738835+9739076	242	8		9	8
				NW_009258115.1_p6497_1368_(CAG)8_4	CTTTCTGCCCTCGTTGGTCT	ATGAGTGGCGGGGTTGTAAG	NW_009258115.1:9738835+9739010	176	8		9	8
PsSSR17	NW_009258115.1_p6497_1601	GT	NW_009258115.1:11175261+11175284	NW_009258115.1_p6497_1601_(GT)12_0	ATCGACAGAGCAAACGCAGA	GGAAGCTGGAGGTGAGCATC	NW_009258115.1:11175209+11175387	179	12	12	10	12
				NW_009258115.1_p6497_1601_(GT)12_2	ATCGACAGAGCAAACGCAGA	CCACGTACGAGCGCACTATT	NW_009258115.1:11175209+11175345	137	12	12	10	12	151	151	147	151
				NW_009258115.1_p6497_1601_(GT)12_3	ATCGACAGAGCAAACGCAGA	AAGCTGGAGGTGAGCATCTC	NW_009258115.1:11175209+11175385	177	12	12	10	12
				NW_009258115.1_p6497_1601_(GT)12_4	ATCGACAGAGCAAACGCAGA	GAAGCTGGAGGTGAGCATCT	NW_009258115.1:11175209+11175386	178	12	12	10	12
PsSSR18	NW_009258115.1_p6497_1622	TGC	NW_009258115.1:11380520+11380549	NW_009258115.1_p6497_1622_(TGC)10_0	CTGCAGTAGGGGCATGTGTT	CGACGGTACCTCACACCAAA	NW_009258115.1:11380487+11380610	124	10	10	8	8
				NW_009258115.1_p6497_1622_(TGC)10_1	CTGCAGTAGGGGCATGTGTT	GCAGGGTATCTGAAGCTGCA	NW_009258115.1:11380487+11380650	164	10	10	8	8
				NW_009258115.1_p6497_1622_(TGC)10_2	CTGCAGTAGGGGCATGTGTT	GGGTATCTGAAGCTGCAGGG	NW_009258115.1:11380487+11380647	161	10	10	8	8
				NW_009258115.1_p6497_1622_(TGC)10_3	CTGCAGTAGGGGCATGTGTT	AGCAGGGTATCTGAAGCTGC	NW_009258115.1:11380487+11380651	165	10	10	8	8
				NW_009258115.1_p6497_1622_(TGC)10_4	TGCAGTAGGGGCATGTGTTG	CGACGGTACCTCACACCAAA	NW_009258115.1:11380488+11380610	123	10	10	8	8	138	138	132	132
PsSSR19	NW_009258115.1_p6497_1664	CATC	NW_009258115.1:11617918+11617969	NW_009258115.1_p6497_1664_(CATC)13_0	ACTTGCACCGCGAAAACATT	TGGGCCTATTCAGAGTTGGAG	NW_009258115.1:11617870+11618119	250	13		12
				NW_009258115.1_p6497_1664_(CATC)13_1	ACTTGCACCGCGAAAACATT	TGGGCCTATTCAGAGTTGGA	NW_009258115.1:11617870+11618119	250	13		12
				NW_009258115.1_p6497_1664_(CATC)13_2	ACTTGCACCGCGAAAACATT	GGGCCTATTCAGAGTTGGAGA	NW_009258115.1:11617870+11618118	249	13		12
				NW_009258115.1_p6497_1664_(CATC)13_3	ACTTGCACCGCGAAAACATT	GGCCTATTCAGAGTTGGAGACC	NW_009258115.1:11617870+11618117	248	13		12
				NW_009258115.1_p6497_1664_(CATC)13_4	ACTTGCACCGCGAAAACATT	GGGCCTATTCAGAGTTGGAGAC	NW_009258115.1:11617870+11618118	249	13		12
PsSSR20	NW_009258115.1_p6497_1792	AAT	NW_009258115.1:12505872+12505898	NW_009258115.1_p6497_1792_(AAT)9_0	CAAGATGACCTGCGGAGACA	CGGTAGGTCCACACGTTGAA	NW_009258115.1:12505746+12505952	207	9		10	9
				NW_009258115.1_p6497_1792_(AAT)9_1	CAAGATGACCTGCGGAGACA	TTCGGTAGGTCCACACGTTG	NW_009258115.1:12505746+12505954	209	9		10	9
				NW_009258115.1_p6497_1792_(AAT)9_3	CGTTGTCCTTCTTGTCGCAG	CGGTAGGTCCACACGTTGAA	NW_009258115.1:12505724+12505952	229	9		10	9
				NW_009258115.1_p6497_1792_(AAT)9_4	CGTTGTCCTTCTTGTCGCAG	TTCGGTAGGTCCACACGTTG	NW_009258115.1:12505724+12505954	231	9		10	9
PsSSR21	NW_009258116.1_p6497_212	GAAG	NW_009258116.1:1321935+1321958	NW_009258116.1_p6497_212_(GAAG)6_4	GTACGAACGCGCTCTGGATA	GACCGACCCTGATACAGCAT	NW_009258116.1:1321813+1322034	222	6	5	6	5
PsSSR22	NW_009258116.1_p6497_236	TAG	NW_009258116.1:1384635+1384667	NW_009258116.1_p6497_236_(TAG)11_0	CCTCCGTCCTCTCCTTGAGA	ATCGATGAGAACAGACCGCC	NW_009258116.1:1384510+1384707	198	11	10		10
				NW_009258116.1_p6497_236_(TAG)11_1	GGATCCCTGGGCGTAATGAG	ATCGATGAGAACAGACCGCC	NW_009258116.1:1384587+1384707	121	11	10		10
				NW_009258116.1_p6497_236_(TAG)11_2	ACGACAAGAGTCTCCTCGGA	ATCGATGAGAACAGACCGCC	NW_009258116.1:1384482+1384707	226	11	10		10
				NW_009258116.1_p6497_236_(TAG)11_3	ACAAGAGTCTCCTCGGAGCT	ATCGATGAGAACAGACCGCC	NW_009258116.1:1384485+1384707	223	11	10		10
				NW_009258116.1_p6497_236_(TAG)11_4	CCTCCGTCCTCTCCTTGAGA	CTCGACCAGCTTCAAAACGC	NW_009258116.1:1384510+1384734	225	11	10		10
PsSSR23	NW_009258116.1_p6497_388	CTG	NW_009258116.1:2337994+2338008	NW_009258116.1_p6497_388_(CTG)5_0	AGGATCTTGTTGGGCACGTT	GTCATCCACTTCGCCAAGGA	NW_009258116.1:2337899+2338104	206	5	5		4
				NW_009258116.1_p6497_388_(CTG)5_1	TCTCCTTGTTGCAGGACTCG	GTCATCCACTTCGCCAAGGA	NW_009258116.1:2337861+2338104	244	5	5		4
				NW_009258116.1_p6497_388_(CTG)5_2	AGGATCTTGTTGGGCACGTT	CATCCACTTCGCCAAGGAGA	NW_009258116.1:2337899+2338102	204	5	5		4
				NW_009258116.1_p6497_388_(CTG)5_3	AGGATCTTGTTGGGCACGTT	TCATCCACTTCGCCAAGGAG	NW_009258116.1:2337899+2338103	205	5	5		4
				NW_009258116.1_p6497_388_(CTG)5_4	AGGATCTTGTTGGGCACGTT	TGGTCATCCACTTCGCCAAG	NW_009258116.1:2337899+2338106	208	5	5		4
PsSSR24	NW_009258116.1_p6497_491	TG	NW_009258116.1:3188361+3188374	NW_009258116.1_p6497_491_(TG)7_0	TTCCTCGCTTGACGTTCTCC	ATTGGTCTCATCCTGCCGTG	NW_009258116.1:3188309+3188532	224	7	7	6	7
				NW_009258116.1_p6497_491_(TG)7_1	TTCCTCGCTTGACGTTCTCC	CATTGGTCTCATCCTGCCGT	NW_009258116.1:3188309+3188533	225	7	7	6	7
				NW_009258116.1_p6497_491_(TG)7_2	CCTCGCTTGACGTTCTCCAT	ATTGGTCTCATCCTGCCGTG	NW_009258116.1:3188311+3188532	222	7	7	6	7
				NW_009258116.1_p6497_491_(TG)7_3	CCTCGCTTGACGTTCTCCAT	CATTGGTCTCATCCTGCCGT	NW_009258116.1:3188311+3188533	223	7	7	6	7
				NW_009258116.1_p6497_491_(TG)7_4	TTCCTCGCTTGACGTTCTCC	CTCCATTCGTCCAGCAGGAG	NW_009258116.1:3188309+3188436	128	7	7	6	7
PsSSR25	NW_009258116.1_p6497_507	CAG	NW_009258116.1:3401208+3401222	NW_009258116.1_p6497_507_(CAG)5_0	GGACGAAGCGGTTAAGAGCT	CAACCACCAGCACTGTGTTG	NW_009258116.1:3401143+3401260	118	5	5	6	5
				NW_009258116.1_p6497_507_(CAG)5_1	GGACGAAGCGGTTAAGAGCT	TGCTGATGCTCGAGACACTC	NW_009258116.1:3401143+3401300	158	5	5	6	5
				NW_009258116.1_p6497_507_(CAG)5_2	GGACGAAGCGGTTAAGAGCT	CTGATGCTCGAGACACTCCG	NW_009258116.1:3401143+3401298	156	5	5	6	5
				NW_009258116.1_p6497_507_(CAG)5_3	GGACGAAGCGGTTAAGAGCT	GTCAACGTTGCAACCACCAG	NW_009258116.1:3401143+3401270	128	5	5	6	5
				NW_009258116.1_p6497_507_(CAG)5_4	GGACGAAGCGGTTAAGAGCT	CGATGCTGATGCTCGAGACA	NW_009258116.1:3401143+3401303	161	5	5	6	5
PsSSR26	NW_009258116.1_p6497_606	TTCG	NW_009258116.1:4094241+4094264	NW_009258116.1_p6497_606_(TTCG)6_0	TTGGACGCGTGAACTCTCTC	ACGAACGCCAGGAAAAATGC	NW_009258116.1:4094106+4094337	232	6	4	4	4
				NW_009258116.1_p6497_606_(TTCG)6_1	TTGGACGCGTGAACTCTCTC	CTGCGTTGCATCCCATTCTG	NW_009258116.1:4094106+4094318	213	6	4	4	4
				NW_009258116.1_p6497_606_(TTCG)6_2	TTGGACGCGTGAACTCTCTC	CCATTCTGGGGCGTGAATCT	NW_009258116.1:4094106+4094306	201	6	4	4	4
				NW_009258116.1_p6497_606_(TTCG)6_3	GAAGACCTCCCGTGTTGGTT	ACGAACGCCAGGAAAAATGC	NW_009258116.1:4094178+4094337	160	6	4	4	4
				NW_009258116.1_p6497_606_(TTCG)6_4	CTCAACAGAGACCGGTCGAC	ACGAACGCCAGGAAAAATGC	NW_009258116.1:4094151+4094337	187	6	4	4	4
PsSSR27	NW_009258116.1_p6497_609	AC	NW_009258116.1:4113854+4113865	NW_009258116.1_p6497_609_(AC)6_2	GAAGTACAACGCGCGTTCTC	GCCACCTCAGCAACGTAGTA	NW_009258116.1:4113823+4113944	122	6	5	6
				NW_009258116.1_p6497_609_(AC)6_3	GAAGTACAACGCGCGTTCTC	GTAGCCACCTCAGCAACGTA	NW_009258116.1:4113823+4113947	125	6	5	6
				NW_009258116.1_p6497_609_(AC)6_4	TTGTGTGGGCGGATCAATGA	GAGATGACGGATCGTTCGGG	NW_009258116.1:4113663+4113894	232	6	5	6
PsSSR28	NW_009258116.1_p6497_618	AG	NW_009258116.1:4152826+4152839	NW_009258116.1_p6497_618_(AG)7_0	CGAGCTTTGATACGCAAGCC	CTTCAACTGGCACGCTTGAC	NW_009258116.1:4152740+4152870	131	7			8
				NW_009258116.1_p6497_618_(AG)7_1	CGAGCTTTGATACGCAAGCC	GACTTCAACTGGCACGCTTG	NW_009258116.1:4152740+4152872	133	7			8
				NW_009258116.1_p6497_618_(AG)7_2	CGAGCTTTGATACGCAAGCC	TTCTGATAGCCGACACGACG	NW_009258116.1:4152740+4152918	179	7			8
				NW_009258116.1_p6497_618_(AG)7_3	CGAGCTTTGATACGCAAGCC	GCTTCTGATAGCCGACACGA	NW_009258116.1:4152740+4152920	181	7			8
				NW_009258116.1_p6497_618_(AG)7_4	CGAGCTTTGATACGCAAGCC	ACAACGAGCACACGAAGACA	NW_009258116.1:4152740+4152988	249	7			8
PsSSR29	NW_009258116.1_p6497_620	AT	NW_009258116.1:4166282+4166303	NW_009258116.1_p6497_620_(AT)11_0	CAGAACGCCTACGGACAACT	ATGCGGATTGATACGGGGTC	NW_009258116.1:4166244+4166343	100	11		10
				NW_009258116.1_p6497_620_(AT)11_1	TCAGAACGCCTACGGACAAC	ATGCGGATTGATACGGGGTC	NW_009258116.1:4166243+4166343	101	11		10
				NW_009258116.1_p6497_620_(AT)11_3	AGAACGCCTACGGACAACTG	ACGTGCGTATCATCAGCCAT	NW_009258116.1:4166245+4166365	121	11		10
				NW_009258116.1_p6497_620_(AT)11_4	CAGAACGCCTACGGACAACT	ACGTGCGTATCATCAGCCAT	NW_009258116.1:4166244+4166365	122	11		10
PsSSR30	NW_009258116.1_p6497_773	AGCC	NW_009258116.1:5307746+5307769	NW_009258116.1_p6497_773_(AGCC)6_0	GCCCTTGCTTCACCCCTAAT	TCGAGGGCGATACATCATGC	NW_009258116.1:5307549+5307796	248	6	4	4
				NW_009258116.1_p6497_773_(AGCC)6_1	GGTGGGACCGTAGAAAAGCA	TCGAGGGCGATACATCATGC	NW_009258116.1:5307618+5307796	179	6	4	4
				NW_009258116.1_p6497_773_(AGCC)6_4	GCGAGCCATTCCCAGTTCTA	TCGAGGGCGATACATCATGC	NW_009258116.1:5307686+5307796	111	6	4	4		122	114	114	122
PsSSR31	NW_009258116.1_p6497_788	TCGGCA	NW_009258116.1:5421156+5421305	NW_009258116.1_p6497_788_(TCGGCA)25_0	CCATCCAGGAGAACGAGCC	GAGGCTACCGACACCGAC	NW_009258116.1:5421106+5421337	232	25	14
				NW_009258116.1_p6497_788_(TCGGCA)25_1	CCCATCCAGGAGAACGAGC	GAGGCTACCGACACCGAC	NW_009258116.1:5421105+5421337	233	25	14
				NW_009258116.1_p6497_788_(TCGGCA)25_2	CATCCAGGAGAACGAGCCG	GAGGCTACCGACACCGAC	NW_009258116.1:5421107+5421337	231	25	14
				NW_009258116.1_p6497_788_(TCGGCA)25_3	CCATCCAGGAGAACGAGCC	GGAGGCTACCGACACCGA	NW_009258116.1:5421106+5421338	233	25	14
				NW_009258116.1_p6497_788_(TCGGCA)25_4	CCCATCCAGGAGAACGAGC	GGAGGCTACCGACACCGA	NW_009258116.1:5421105+5421338	234	25	14
PsSSR32	NW_009258116.1_p6497_803	TCTTGG	NW_009258116.1:5620931+5620984	NW_009258116.1_p6497_803_(TCTTGG)9_2	TGGACGCGAAACTGTCTTGA	CCAAGAGGGAACGACGACAA	NW_009258116.1:5620858+5621106	249	9	10		10
PsSSR33	NW_009258116.1_p6497_856	ACA	NW_009258116.1:5982108+5982140	NW_009258116.1_p6497_856_(ACA)11_0	TTCCATCCCACGTTCTTCGG	AGCCACAACATCACTGCGTA	NW_009258116.1:5981973+5982205	233	11		14	11	247	244	256	247
				NW_009258116.1_p6497_856_(ACA)11_1	TTCCATCCCACGTTCTTCGG	AAGACTGTAGCCGTTGAGCC	NW_009258116.1:5981973+5982221	249	11		14	11
				NW_009258116.1_p6497_856_(ACA)11_2	GCGTGTGCTACTCGAGAAGT	AGCCACAACATCACTGCGTA	NW_009258116.1:5982007+5982205	199	11		14	11
				NW_009258116.1_p6497_856_(ACA)11_3	TGCGTGTGCTACTCGAGAAG	AGCCACAACATCACTGCGTA	NW_009258116.1:5982006+5982205	200	11		14	11
				NW_009258116.1_p6497_856_(ACA)11_4	GCGTGTGCTACTCGAGAAGT	AAGACTGTAGCCGTTGAGCC	NW_009258116.1:5982007+5982221	215	11		14	11
PsSSR34	NW_009258116.1_p6497_868	GCA	NW_009258116.1:6116865+6116879	NW_009258116.1_p6497_868_(GCA)5_0	GCCTCCAAGGTCGAAGTGAA	GTAGAACCAGAGCGGGATCG	NW_009258116.1:6116698+6116942	245	5	5		6
				NW_009258116.1_p6497_868_(GCA)5_1	AAGGTCGAAGTGAAGGAGCG	GTAGAACCAGAGCGGGATCG	NW_009258116.1:6116704+6116942	239	5	5		6
				NW_009258116.1_p6497_868_(GCA)5_2	AAGTGAAGGAGCGACGCTAC	GTAGAACCAGAGCGGGATCG	NW_009258116.1:6116711+6116942	232	5	5		6
				NW_009258116.1_p6497_868_(GCA)5_3	GAAGTGAAGGAGCGACGCTA	GTAGAACCAGAGCGGGATCG	NW_009258116.1:6116710+6116942	233	5	5		6
				NW_009258116.1_p6497_868_(GCA)5_4	TACTCGACCAACTCGGCAAG	GTAGAACCAGAGCGGGATCG	NW_009258116.1:6116728+6116942	215	5	5		6
PsSSR35	NW_009258116.1_p6497_925	AGT	NW_009258116.1:6503023+6503067	NW_009258116.1_p6497_925_(AGT)15_0	CGTAGCCGATTAGCCACAGT	GAGCATCACGTGTTCGCATC	NW_009258116.1:6502990+6503169	180	15	8	8	8
				NW_009258116.1_p6497_925_(AGT)15_1	ATGCCCTCGAGCTTGAAGTC	GAGCATCACGTGTTCGCATC	NW_009258116.1:6502948+6503169	222	15	8	8	8
				NW_009258116.1_p6497_925_(AGT)15_2	TGTGTATGCCCTCGAGCTTG	GAGCATCACGTGTTCGCATC	NW_009258116.1:6502943+6503169	227	15	8	8	8	243	222	222	222
				NW_009258116.1_p6497_925_(AGT)15_3	CGTAGCCGATTAGCCACAGT	CAAGCCACTGAAGCGAGGTA	NW_009258116.1:6502990+6503113	124	15	8	8	8
				NW_009258116.1_p6497_925_(AGT)15_4	GGGATTAATCGGCTCGGTGT	CAAGCCACTGAAGCGAGGTA	NW_009258116.1:6502888+6503113	226	15	8	8	8
PsSSR36	NW_009258116.1_p6497_1107	CCG	NW_009258116.1:7660185+7660208	NW_009258116.1_p6497_1107_(CCG)8_0	AAAAGTGACGCCGCTTCAAC	CTCGCTCACGGTGATGGTC	NW_009258116.1:7660054+7660239	186	8			6
				NW_009258116.1_p6497_1107_(CCG)8_1	TGCAAAAGCTGTGCGATTCC	CTCGCTCACGGTGATGGTC	NW_009258116.1:7660030+7660239	210	8			6
				NW_009258116.1_p6497_1107_(CCG)8_2	CAAGCTCAGCTACGCTACGA	CTCGCTCACGGTGATGGTC	NW_009258116.1:7660102+7660239	138	8			6
				NW_009258116.1_p6497_1107_(CCG)8_3	TCAAGCTCAGCTACGCTACG	CTCGCTCACGGTGATGGTC	NW_009258116.1:7660101+7660239	139	8			6
				NW_009258116.1_p6497_1107_(CCG)8_4	AAGCTCAGCTACGCTACGAC	CTCGCTCACGGTGATGGTC	NW_009258116.1:7660103+7660239	137	8			6
PsSSR37	NW_009258116.1_p6497_1196	AT	NW_009258116.1:8389535+8389566	NW_009258116.1_p6497_1196_(AT)16_0	CTGTGAGGATGGACCGTATCG	AAAACAAATGCGCGCTGCTA	NW_009258116.1:8389416+8389649	234	16			8
				NW_009258116.1_p6497_1196_(AT)16_1	TGTGAGGATGGACCGTATCG	AAAACAAATGCGCGCTGCTA	NW_009258116.1:8389417+8389649	233	16			8
				NW_009258116.1_p6497_1196_(AT)16_2	CTGTGAGGATGGACCGTATCG	GCGCTGCTACCCTAGATACG	NW_009258116.1:8389416+8389638	223	16			8
				NW_009258116.1_p6497_1196_(AT)16_3	CTGTGAGGATGGACCGTATCG	CGCGCTGCTACCCTAGATAC	NW_009258116.1:8389416+8389639	224	16			8
				NW_009258116.1_p6497_1196_(AT)16_4	TGTGAGGATGGACCGTATCG	GCGCTGCTACCCTAGATACG	NW_009258116.1:8389417+8389638	222	16			8
PsSSR38	NW_009258116.1_p6497_1202	GT	NW_009258116.1:8419860+8419875	NW_009258116.1_p6497_1202_(GT)8_0	ACTGTCGTCGTCTCGTTTCC	TGCAGCTTGAAGCCGACTAA	NW_009258116.1:8419700+8419919	220	8			7
				NW_009258116.1_p6497_1202_(GT)8_1	CTGTCGTCGTCTCGTTTCCA	TGCAGCTTGAAGCCGACTAA	NW_009258116.1:8419701+8419919	219	8			7
				NW_009258116.1_p6497_1202_(GT)8_2	ACTGTCGTCGTCTCGTTTCC	GTTCCGTGTGCAGCTTGAAG	NW_009258116.1:8419700+8419927	228	8			7
				NW_009258116.1_p6497_1202_(GT)8_3	CTGTCGTCGTCTCGTTTCCA	GTTCCGTGTGCAGCTTGAAG	NW_009258116.1:8419701+8419927	227	8			7
PsSSR39	NW_009258116.1_p6497_1248	AATG	NW_009258116.1:8750349+8750372	NW_009258116.1_p6497_1248_(AATG)6_4	TCTTGCTCTTGGTCCTGCTG	ATTCCAACTGTCCGACCGAG	NW_009258116.1:8750255+8750474	220	6			4
PsSSR40	NW_009258116.1_p6497_1262	GTG	NW_009258116.1:8839700+8839714	NW_009258116.1_p6497_1262_(GTG)5_0	CTCCAGAACCAGGTTCGCTT	CGCTTGACCTTCGCCAGATA	NW_009258116.1:8839641+8839817	177	5	4	4	4
				NW_009258116.1_p6497_1262_(GTG)5_2	TGGTTCGACGATTCACCGTT	ATCGCATTGCCGGCTAGAAT	NW_009258116.1:8839514+8839738	225	5		4	4
				NW_009258116.1_p6497_1262_(GTG)5_3	TGTGCTCCAGAACCAGGTTC	CGCTTGACCTTCGCCAGATA	NW_009258116.1:8839637+8839817	181	5	4	4	4
				NW_009258116.1_p6497_1262_(GTG)5_4	CTGTGCTCCAGAACCAGGTT	CGCTTGACCTTCGCCAGATA	NW_009258116.1:8839636+8839817	182	5	4	4	4
PsSSR41	NW_009258116.1_p6497_1372	TCG	NW_009258116.1:9732910+9732930	NW_009258116.1_p6497_1372_(TCG)7_0	TACAGCTGACTCGGTCGAGA	GGACGAAATCGACGACTCGT	NW_009258116.1:9732783+9733020	238	7	7	8	8
				NW_009258116.1_p6497_1372_(TCG)7_1	TACAGCTGACTCGGTCGAGA	ACGGACGAAATCGACGACTC	NW_009258116.1:9732783+9733022	240	7	7	8	8	254	254	257	257
				NW_009258116.1_p6497_1372_(TCG)7_2	TACAGCTGACTCGGTCGAGA	TTCACGGACGAAATCGACGA	NW_009258116.1:9732783+9733025	243	7	7	8	8
				NW_009258116.1_p6497_1372_(TCG)7_3	TACAGCTGACTCGGTCGAGA	AGAGATGACAGCGAGGACGA	NW_009258116.1:9732783+9732986	204	7	7	8	8
				NW_009258116.1_p6497_1372_(TCG)7_4	TACAGCTGACTCGGTCGAGA	TCACGGACGAAATCGACGAC	NW_009258116.1:9732783+9733024	242	7	7	8	8
PsSSR42	NW_009258116.1_p6497_1381	GCA	NW_009258116.1:9773697+9773720	NW_009258116.1_p6497_1381_(GCA)8_0	CGAGAAGAAGCCGTCCAAGT	CGTCCTCTGTCGAAGCTGTT	NW_009258116.1:9773546+9773748	203	8			9
				NW_009258116.1_p6497_1381_(GCA)8_1	GTCCAAGTACGCCGAACAGA	CGTCCTCTGTCGAAGCTGTT	NW_009258116.1:9773558+9773748	191	8	12		9
PsSSR43	NW_009258116.1_p6497_1484	CTG	NW_009258116.1:10571778+10571792	NW_009258116.1_p6497_1484_(CTG)5_0	GTCGATCTATCTGCTGCGCT	GACAAAGCCTTGCAGCTGAG	NW_009258116.1:10571710+10571939	230	5		6	5
				NW_009258116.1_p6497_1484_(CTG)5_1	TCGATCTATCTGCTGCGCTG	GACAAAGCCTTGCAGCTGAG	NW_009258116.1:10571711+10571939	229	5		6	5
				NW_009258116.1_p6497_1484_(CTG)5_2	CGCTGTATCGCTGGAAGACT	GACAAAGCCTTGCAGCTGAG	NW_009258116.1:10571726+10571939	214	5		6	5
				NW_009258116.1_p6497_1484_(CTG)5_3	ACGTCGATCCCTTTCCATCG	GACAAAGCCTTGCAGCTGAG	NW_009258116.1:10571752+10571939	188	5		6	5
				NW_009258116.1_p6497_1484_(CTG)5_4	CGACGTCGATCCCTTTCCAT	GACAAAGCCTTGCAGCTGAG	NW_009258116.1:10571750+10571939	190	5		6	5
PsSSR44	NW_009258116.1_p6497_1490	TC	NW_009258116.1:10645448+10645481	NW_009258116.1_p6497_1490_(TC)17_0	TGGGGATACATTGCATTCTCGT	CGTGCAGTGAAAAGAGTGGC	NW_009258116.1:10645424+10645665	242	17		12		257	257	247	257
				NW_009258116.1_p6497_1490_(TC)17_1	GTGGGGATACATTGCATTCTCG	CGTGCAGTGAAAAGAGTGGC	NW_009258116.1:10645423+10645665	243	17		12
				NW_009258116.1_p6497_1490_(TC)17_2	TGGGGATACATTGCATTCTCGT	ACCAGAAGCTCACTACCGGT	NW_009258116.1:10645424+10645624	201	17		12
				NW_009258116.1_p6497_1490_(TC)17_3	TGGGGATACATTGCATTCTCGT	CCGTGCAGTGAAAAGAGTGG	NW_009258116.1:10645424+10645666	243	17		12
				NW_009258116.1_p6497_1490_(TC)17_4	TGGGGATACATTGCATTCTCGT	CCAGAAGCTCACTACCGGTT	NW_009258116.1:10645424+10645623	200	17		12
PsSSR45	NW_009258116.1_p6497_1515	AGATG	NW_009258116.1:10848659+10848728	NW_009258116.1_p6497_1515_(AGATG)14_0	GGCTTAAAAGGGCGTTCGTC	GAGACCACGACTGCCACTAC	NW_009258116.1:10848585+10848826	242	14		17
				NW_009258116.1_p6497_1515_(AGATG)14_1	AGGCTTAAAAGGGCGTTCGT	GAGACCACGACTGCCACTAC	NW_009258116.1:10848584+10848826	243	14		17
				NW_009258116.1_p6497_1515_(AGATG)14_2	GGCTTAAAAGGGCGTTCGTC	TGCACGTCATCACACTCGAT	NW_009258116.1:10848585+10848761	177	14		17
				NW_009258116.1_p6497_1515_(AGATG)14_3	GGCTTAAAAGGGCGTTCGTC	AGAGACCACGACTGCCACTA	NW_009258116.1:10848585+10848827	243	14		17
				NW_009258116.1_p6497_1515_(AGATG)14_4	GGCTTAAAAGGGCGTTCGTC	TAGAGACCACGACTGCCACT	NW_009258116.1:10848585+10848828	244	14		17
PsSSR46	NW_009258116.1_p6497_1615	TA	NW_009258116.1:11535612+11535625	NW_009258116.1_p6497_1615_(TA)7_0	CGATTTTCGAAATCGGCCCG	CTCTTACAGGGCCAGCTGTC	NW_009258116.1:11535519+11535749	231	7	7	8
				NW_009258116.1_p6497_1615_(TA)7_1	CGATTTTCGAAATCGGCCCG	CTCTCTTACAGGGCCAGCTG	NW_009258116.1:11535519+11535751	233	7	7	8
				NW_009258116.1_p6497_1615_(TA)7_2	CGATTTTCGAAATCGGCCCG	CTTACAGGGCCAGCTGTCAG	NW_009258116.1:11535519+11535747	229	7	7	8
				NW_009258116.1_p6497_1615_(TA)7_3	CGATTTTCGAAATCGGCCCG	TCTCTTACAGGGCCAGCTGT	NW_009258116.1:11535519+11535750	232	7	7	8
				NW_009258116.1_p6497_1615_(TA)7_4	GATTTTCGAAATCGGCCCGA	CTCTTACAGGGCCAGCTGTC	NW_009258116.1:11535520+11535749	230	7	7	8
PsSSR47	NW_009258117.1_p6497_48	GCACCT	NW_009258117.1:351303+351344	NW_009258117.1_p6497_48_(GCACCT)7_0	CTGTGGACGACGTTGCTACT	CGCACAAGAGAAGCAGGAAC	NW_009258117.1:351194+351370	177	7	6	7		191	185	191	185
				NW_009258117.1_p6497_48_(GCACCT)7_1	CTGTGGACGACGTTGCTACT	AAAGCATTGCTCTGGTGGCT	NW_009258117.1:351194+351407	214	7	6	7
				NW_009258117.1_p6497_48_(GCACCT)7_2	TGTTCACGAACCAGTGCTGT	CGCACAAGAGAAGCAGGAAC	NW_009258117.1:351178+351370	193	7	6	7
				NW_009258117.1_p6497_48_(GCACCT)7_3	CTGTGGACGACGTTGCTACT	CCGCACAAGAGAAGCAGGAA	NW_009258117.1:351194+351371	178	7	6	7
				NW_009258117.1_p6497_48_(GCACCT)7_4	TGTTCACGAACCAGTGCTGT	AAAGCATTGCTCTGGTGGCT	NW_009258117.1:351178+351407	230	7	6	7
PsSSR48	NW_009258117.1_p6497_58	TCG	NW_009258117.1:441476+441490	NW_009258117.1_p6497_58_(TCG)5_0	TTCGGCCCATCAACCATCAA	CAAGAAGCTCTGCGTCAGGA	NW_009258117.1:441443+441606	164	5	4	5	5
				NW_009258117.1_p6497_58_(TCG)5_1	TTCGGCCCATCAACCATCAA	TCAAGAAGCTCTGCGTCAGG	NW_009258117.1:441443+441607	165	5	4	5	5
				NW_009258117.1_p6497_58_(TCG)5_2	TTCGGCCCATCAACCATCAA	GTCGTGTTCGAGCTGATTGC	NW_009258117.1:441443+441579	137	5	4	5	5
				NW_009258117.1_p6497_58_(TCG)5_3	TTCGGCCCATCAACCATCAA	CGTGTTCGAGCTGATTGCAG	NW_009258117.1:441443+441577	135	5	4	5	5
				NW_009258117.1_p6497_58_(TCG)5_4	TCTTCGGCCCATCAACCATC	CAAGAAGCTCTGCGTCAGGA	NW_009258117.1:441441+441606	166	5	4	5	5
PsSSR49	NW_009258117.1_p6497_101	CT	NW_009258117.1:708971+708982	NW_009258117.1_p6497_101_(CT)6_1	AACGCCTTGGCGTCTAGTAC	TCCCTGTGTCGACCAAGTTG	NW_009258117.1:708834+709079	246	6	5
				NW_009258117.1_p6497_101_(CT)6_2	AACGCCTTGGCGTCTAGTAC	GTTCCCTGTGTCGACCAAGT	NW_009258117.1:708834+709081	248	6	5
PsSSR50	NW_009258117.1_p6497_102	CTA	NW_009258117.1:722986+723015	NW_009258117.1_p6497_102_(CTA)10_0	CCGTCATGTCCACGAACAGA	GGCGGAGAACAGAGAACCAA	NW_009258117.1:722954+723144	191	10	10	11	10
				NW_009258117.1_p6497_102_(CTA)10_1	CCGTCATGTCCACGAACAGA	GAGAACCAAACACAGCGCTG	NW_009258117.1:722954+723133	180	10	10	11	10	194	194	197	194
				NW_009258117.1_p6497_102_(CTA)10_2	CCGTCATGTCCACGAACAGA	CAGAGAACCAAACACAGCGC	NW_009258117.1:722954+723135	182	10	10	11	10
				NW_009258117.1_p6497_102_(CTA)10_3	CCGTCATGTCCACGAACAGA	GAGGCGGAGAACAGAGAACC	NW_009258117.1:722954+723146	193	10	10	11	10
				NW_009258117.1_p6497_102_(CTA)10_4	CACGAACAGACTCGCATTGC	GGCGGAGAACAGAGAACCAA	NW_009258117.1:722964+723144	181	10	10	11	10
PsSSR51	NW_009258117.1_p6497_116	GTGGG	NW_009258117.1:834528+834552	NW_009258117.1_p6497_116_(GTGGG)5_0	TCTGCATGGTGGAGAGGAGA	TCAAACCAGCACGAGAGACC	NW_009258117.1:834505+834627	123	5	2	2	5
				NW_009258117.1_p6497_116_(GTGGG)5_1	TCTGCATGGTGGAGAGGAGA	AACCCGGAGAAGCTGAAAGG	NW_009258117.1:834505+834739	235	5	2	2	5
				NW_009258117.1_p6497_116_(GTGGG)5_4	TCTGCATGGTGGAGAGGAGA	AAAGTACGTAGGCGACACCG	NW_009258117.1:834505+834651	147	5	2	2	5
PsSSR52	NW_009258117.1_p6497_122	AGC	NW_009258117.1:859643+859675	NW_009258117.1_p6497_122_(AGC)11_0	GATCTGGTGGGTGGCCATC	CCTGCTTGGAGTACGCGTAG	NW_009258117.1:859485+859732	248	11	6	6
				NW_009258117.1_p6497_122_(AGC)11_1	GATCTGGTGGGTGGCCATC	ACCTGCTTGGAGTACGCGTA	NW_009258117.1:859485+859733	249	11	6	6
				NW_009258117.1_p6497_122_(AGC)11_2	GCTGATCCTGCTGCTGCT	CCGTCACCTGCTTGGAGTAC	NW_009258117.1:859518+859738	221	11	6	6
				NW_009258117.1_p6497_122_(AGC)11_3	GCTGCTGATCCTGCTGCT	CCGTCACCTGCTTGGAGTAC	NW_009258117.1:859515+859738	224	11	6	6
				NW_009258117.1_p6497_122_(AGC)11_4	GCTGATCCTGCTGCTGCT	CCTGCTTGGAGTACGCGTAG	NW_009258117.1:859518+859732	215	11	6	6
PsSSR53	NW_009258117.1_p6497_213	GAGC	NW_009258117.1:1502093+1502112	NW_009258117.1_p6497_213_(GAGC)5_0	CGGGTCTTGGACTTGCTCTT	ATTCGCATTTTCGCTCCGTG	NW_009258117.1:1502019+1502141	123	5		6
				NW_009258117.1_p6497_213_(GAGC)5_1	CGGGTCTTGGACTTGCTCTT	CATTCGCATTTTCGCTCCGT	NW_009258117.1:1502019+1502142	124	5		6
				NW_009258117.1_p6497_213_(GAGC)5_2	TTGGACTTGCTCTTCGCCAT	ATTCGCATTTTCGCTCCGTG	NW_009258117.1:1502025+1502141	117	5		6
				NW_009258117.1_p6497_213_(GAGC)5_3	TTGGACTTGCTCTTCGCCAT	CATTCGCATTTTCGCTCCGT	NW_009258117.1:1502025+1502142	118	5		6
				NW_009258117.1_p6497_213_(GAGC)5_4	TGCTCTTCGCCATGGAGATC	ATTCGCATTTTCGCTCCGTG	NW_009258117.1:1502032+1502141	110	5		6
PsSSR54	NW_009258117.1_p6497_231	AGCAGT	NW_009258117.1:1624380+1624409	NW_009258117.1_p6497_231_(AGCAGT)5_0	AGGCAGCAAGCTCCAAGAAT	ACGTCAGGAGAACGAAGCAG	NW_009258117.1:1624261+1624486	226	5			3
				NW_009258117.1_p6497_231_(AGCAGT)5_1	CTCCTGTCCGTGGGATCATG	ACGTCAGGAGAACGAAGCAG	NW_009258117.1:1624329+1624486	158	5			3
				NW_009258117.1_p6497_231_(AGCAGT)5_2	TCCGTGGGATCATGCTGTTC	ACGTCAGGAGAACGAAGCAG	NW_009258117.1:1624335+1624486	152	5			3
PsSSR55	NW_009258117.1_p6497_281	CACT	NW_009258117.1:1885806+1885829	NW_009258117.1_p6497_281_(CACT)6_0	CTCCACTGACGTCGACACAA	GTCTTGAGCAGTAGAGGGGC	NW_009258117.1:1885726+1885879	154	6		5	5
				NW_009258117.1_p6497_281_(CACT)6_1	CTCCACTGACGTCGACACAA	CAGGTCCTTGAGCTCCATCG	NW_009258117.1:1885726+1885859	134	6		5	5
				NW_009258117.1_p6497_281_(CACT)6_2	CTCCACTGACGTCGACACAA	CCAGGTCCTTGAGCTCCATC	NW_009258117.1:1885726+1885860	135	6		5	5
				NW_009258117.1_p6497_281_(CACT)6_3	TCACCATGCCCAAAGTCTCC	GTCTTGAGCAGTAGAGGGGC	NW_009258117.1:1885710+1885879	170	6		5	5
				NW_009258117.1_p6497_281_(CACT)6_4	ACTGACGTCGACACAATCCC	GTCTTGAGCAGTAGAGGGGC	NW_009258117.1:1885730+1885879	150	6		5	5
PsSSR56	NW_009258117.1_p6497_378	TATT	NW_009258117.1:2466499+2466522	NW_009258117.1_p6497_378_(TATT)6_0	TGGAGTACGCGATGAACGAG	TCGTCACCACCTTCCAATGG	NW_009258117.1:2466439+2466672	234	6	6	8	6
				NW_009258117.1_p6497_378_(TATT)6_1	GAGTACGCGATGAACGAGGT	TCGTCACCACCTTCCAATGG	NW_009258117.1:2466441+2466672	232	6	6	8	6
				NW_009258117.1_p6497_378_(TATT)6_2	CGACGCCGATTCAATTGCTT	CCTCGTCAGCAGCTACAACA	NW_009258117.1:2466420+2466553	134	6	6	8	6	149	149	157	149
				NW_009258117.1_p6497_378_(TATT)6_3	TGGAGTACGCGATGAACGAG	TTTACCTCCGCTTCGTCACC	NW_009258117.1:2466439+2466684	246	6	6	8	6
				NW_009258117.1_p6497_378_(TATT)6_4	GAGTACGCGATGAACGAGGT	TTTACCTCCGCTTCGTCACC	NW_009258117.1:2466441+2466684	244	6	6	8	6
PsSSR57	NW_009258117.1_p6497_443	TCC	NW_009258117.1:2913831+2913845	NW_009258117.1_p6497_443_(TCC)5_0	ATCCGAGTGTCATCGCCATC	GAACGGACGCCATTCGAATG	NW_009258117.1:2913783+2913990	208	5		9	9
				NW_009258117.1_p6497_443_(TCC)5_1	ATCCGAGTGTCATCGCCATC	GAATGGCGGAGGAGAGGATG	NW_009258117.1:2913783+2913975	193	5		9	9
				NW_009258117.1_p6497_443_(TCC)5_2	CTTCTGAGCTGGCTGCATCT	GAACGGACGCCATTCGAATG	NW_009258117.1:2913742+2913990	249	5		9	9
				NW_009258117.1_p6497_443_(TCC)5_3	TCTTCTGAGCTGGCTGCATC	GAACGGACGCCATTCGAATG	NW_009258117.1:2913741+2913990	250	5		9	9
				NW_009258117.1_p6497_443_(TCC)5_4	ATCCGAGTGTCATCGCCATC	CATTCGAATGGCGGAGGAGA	NW_009258117.1:2913783+2913980	198	5		9	9
PsSSR58	NW_009258117.1_p6497_636	ACA	NW_009258117.1:4215171+4215200	NW_009258117.1_p6497_636_(ACA)10_0	AGGAAGACCTGCTCACTCCT	GAAGGAGAAGGAGATCCGCG	NW_009258117.1:4215036+4215285	250	10	13	13	10
				NW_009258117.1_p6497_636_(ACA)10_1	CAAGACACAGCACGACAACG	CAAAGGAGCAGGGAGGGATG	NW_009258117.1:4214985+4215232	248	10	13	13	10
				NW_009258117.1_p6497_636_(ACA)10_2	CCTTGTACTCGAGCGTCTGG	GAAGGAGAAGGAGATCCGCG	NW_009258117.1:4215053+4215285	233	10	13	13	10
				NW_009258117.1_p6497_636_(ACA)10_3	CGTGATGTCCTGGCCCATAA	GAAGGAGAAGGAGATCCGCG	NW_009258117.1:4215102+4215285	184	10	13	13	10	197	206	206	197
				NW_009258117.1_p6497_636_(ACA)10_4	CGTGATGTCCTGGCCCATAA	GATGGGGCTGCTGAGTATCC	NW_009258117.1:4215102+4215321	220	10	13	13	10
PsSSR59	NW_009258117.1_p6497_870	CAGA	NW_009258117.1:5719775+5719794	NW_009258117.1_p6497_870_(CAGA)5_1	ACGATTGCGACGACAAGACT	GACTTGGTCCTCCGGGAATG	NW_009258117.1:5719703+5719890	188	5		5	6
				NW_009258117.1_p6497_870_(CAGA)5_2	ACGATTGCGACGACAAGACT	CACGTAGACTTGGTCCTCCG	NW_009258117.1:5719703+5719896	194	5		5	6
PsSSR60	NW_009258117.1_p6497_928	CAG	NW_009258117.1:6210201+6210218	NW_009258117.1_p6497_928_(CAG)6_0	CGACACCAGGATCTTCTCGG	CGTCGAGATATCCTAGGCGC	NW_009258117.1:6210129+6210321	193	6	7
				NW_009258117.1_p6497_928_(CAG)6_1	CGACACCAGGATCTTCTCGG	GCGTCGAGATATCCTAGGCG	NW_009258117.1:6210129+6210322	194	6	7
				NW_009258117.1_p6497_928_(CAG)6_2	CGACACCAGGATCTTCTCGG	CGCGTCGAGATATCCTAGGC	NW_009258117.1:6210129+6210323	195	6	7
				NW_009258117.1_p6497_928_(CAG)6_3	CGACACCAGGATCTTCTCGG	GATATCCTAGGCGCTGGCAG	NW_009258117.1:6210129+6210315	187	6	7
				NW_009258117.1_p6497_928_(CAG)6_4	CGACACCAGGATCTTCTCGG	GAGATATCCTAGGCGCTGGC	NW_009258117.1:6210129+6210317	189	6	7
PsSSR61	NW_009258117.1_p6497_958	ATTT	NW_009258117.1:6400482+6400517	NW_009258117.1_p6497_958_(ATTT)9_0	CCCAGGGTAGCAGTAAAGGC	CGTACATGTAGGAGGCACCA	NW_009258117.1:6400345+6400577	233	9		3
				NW_009258117.1_p6497_958_(ATTT)9_1	GCCCAGGGTAGCAGTAAAGG	CGTACATGTAGGAGGCACCA	NW_009258117.1:6400344+6400577	234	9		3
				NW_009258117.1_p6497_958_(ATTT)9_2	GCGAAGGACAACGTGGTGAT	AAGTTTTCAGCCGTGGTCCT	NW_009258117.1:6400369+6400597	229	9		3
				NW_009258117.1_p6497_958_(ATTT)9_3	CCCAGGGTAGCAGTAAAGGC	CGTGGTCCTCGTACATGTAGG	NW_009258117.1:6400345+6400586	242	9		3
				NW_009258117.1_p6497_958_(ATTT)9_4	CCCAGGGTAGCAGTAAAGGC	CCGTGGTCCTCGTACATGTAG	NW_009258117.1:6400345+6400587	243	9		3
PsSSR62	NW_009258117.1_p6497_977	AG	NW_009258117.1:6459184+6459205	NW_009258117.1_p6497_977_(AG)11_0	TCCTGCACCTCGAACATCTG	AGAACAGTCTCCACGCTTGG	NW_009258117.1:6459086+6459250	165	11	11	10
PsSSR63	NW_009258117.1_p6497_978	CAG	NW_009258117.1:6461827+6461847	NW_009258117.1_p6497_978_(CAG)7_0	CCACCGCAGCTTACAAGAGA	TTCCCGGATGCAATGCTCAT	NW_009258117.1:6461754+6462002	249	7			8
				NW_009258117.1_p6497_978_(CAG)7_1	CCACCGCAGCTTACAAGAGA	ATTCCCGGATGCAATGCTCA	NW_009258117.1:6461754+6462003	250	7			8
				NW_009258117.1_p6497_978_(CAG)7_2	TCCACCGCAGCTTACAAGAG	TTCCCGGATGCAATGCTCAT	NW_009258117.1:6461753+6462002	250	7			8
				NW_009258117.1_p6497_978_(CAG)7_3	CGCTTGGAGCATACTCGCTA	TGAGCCAGATCCTCCGAGAT	NW_009258117.1:6461710+6461921	212	7			8
				NW_009258117.1_p6497_978_(CAG)7_4	CGCTTGGAGCATACTCGCTA	ATGAGCCAGATCCTCCGAGA	NW_009258117.1:6461710+6461922	213	7			8
PsSSR64	NW_009258117.1_p6497_1027	TACT	NW_009258117.1:6747708+6747727	NW_009258117.1_p6497_1027_(TACT)5_0	CGTTTCGCTTTGAGTGGCTC	AGAAGATGGCGAACACCAGG	NW_009258117.1:6747659+6747871	213	5		5	8
				NW_009258117.1_p6497_1027_(TACT)5_1	CTCGTTTCGCTTTGAGTGGC	AGAAGATGGCGAACACCAGG	NW_009258117.1:6747657+6747871	215	5		5	8
				NW_009258117.1_p6497_1027_(TACT)5_2	CGTTTCGCTTTGAGTGGCTC	CCCGATGCCGATGAAGAAGA	NW_009258117.1:6747659+6747888	230	5		5	8
				NW_009258117.1_p6497_1027_(TACT)5_3	CTCGTTTCGCTTTGAGTGGC	CCCGATGCCGATGAAGAAGA	NW_009258117.1:6747657+6747888	232	5		5	8
				NW_009258117.1_p6497_1027_(TACT)5_4	CGCGACAAGTGACCAACTTC	AGAAGATGGCGAACACCAGG	NW_009258117.1:6747682+6747871	190	5		5	8
PsSSR65	NW_009258117.1_p6497_1078	ATTAT	NW_009258117.1:7215322+7215421	NW_009258117.1_p6497_1078_(ATTAT)20_0	GGCCGGTCAGCAGTAGTATT	TGGTCTGGACATCTTTGCCG	NW_009258117.1:7215244+7215490	247	20		5
				NW_009258117.1_p6497_1078_(ATTAT)20_1	GGCCGGTCAGCAGTAGTATT	GTCTGGACATCTTTGCCGGT	NW_009258117.1:7215244+7215488	245	20		5
				NW_009258117.1_p6497_1078_(ATTAT)20_2	GGCCGGTCAGCAGTAGTATT	TCTGGACATCTTTGCCGGTT	NW_009258117.1:7215244+7215487	244	20		5
				NW_009258117.1_p6497_1078_(ATTAT)20_3	GGCCGGTCAGCAGTAGTATT	GCTGGTCTGGACATCTTTGC	NW_009258117.1:7215244+7215492	249	20		5
				NW_009258117.1_p6497_1078_(ATTAT)20_4	GGCCGGTCAGCAGTAGTATTT	TGGTCTGGACATCTTTGCCG	NW_009258117.1:7215244+7215490	247	20		5
PsSSR66	NW_009258117.1_p6497_1127	TC	NW_009258117.1:7517790+7517803	NW_009258117.1_p6497_1127_(TC)7_0	GCCTCCGTAAAGTGACGAGT	CGAATCCGCCATCTCCAGTT	NW_009258117.1:7517665+7517834	170	7	7	8	7
				NW_009258117.1_p6497_1127_(TC)7_1	AGGTCTCGAAAGCCTCCGTA	CGAATCCGCCATCTCCAGTT	NW_009258117.1:7517654+7517834	181	7	7	8	7
				NW_009258117.1_p6497_1127_(TC)7_2	CACCTCGCTCGTGGCTAATA	CGAATCCGCCATCTCCAGTT	NW_009258117.1:7517714+7517834	121	7	7	8	7
				NW_009258117.1_p6497_1127_(TC)7_3	GCTACATGTACCACCTCGCT	CGAATCCGCCATCTCCAGTT	NW_009258117.1:7517703+7517834	132	7	7	8	7
				NW_009258117.1_p6497_1127_(TC)7_4	AGCCTCCGTAAAGTGACGAG	CGAATCCGCCATCTCCAGTT	NW_009258117.1:7517664+7517834	171	7	7	8	7
PsSSR67	NW_009258117.1_p6497_1189	GCAG	NW_009258117.1:7936986+7937005	NW_009258117.1_p6497_1189_(GCAG)5_0	CTGAGCTTTTGACGTGGCAC	GGAAGAAGATCTCGGCCGAG	NW_009258117.1:7936962+7937116	155	5	5	6	5
				NW_009258117.1_p6497_1189_(GCAG)5_1	GGCGATAACCCAACTGAGCT	GGAAGAAGATCTCGGCCGAG	NW_009258117.1:7936949+7937116	168	5	5	6	5
				NW_009258117.1_p6497_1189_(GCAG)5_2	AGCAGTTCTTCTAGCCGTCG	GGAAGAAGATCTCGGCCGAG	NW_009258117.1:7936885+7937116	232	5	5	6	5
				NW_009258117.1_p6497_1189_(GCAG)5_3	CTCCATCCCCCATAGAACGC	AGAACTGCGAGATGGACGAC	NW_009258117.1:7936863+7937032	170	5	5	6	5
				NW_009258117.1_p6497_1189_(GCAG)5_4	GTCGTCCCATCCAAAGTCGT	AGAACTGCGAGATGGACGAC	NW_009258117.1:7936829+7937032	204	5	5	6	5
PsSSR68	NW_009258117.1_p6497_1362	TATC	NW_009258117.1:8959554+8959573	NW_009258117.1_p6497_1362_(TATC)5_3	AATAACTGGTCGGTCGCTCC	TGTAGTCCAGAGCGTGAGGA	NW_009258117.1:8959499+8959684	186	5	7	5	5
PsSSR69	NW_009258117.1_p6497_1363	ATGCG	NW_009258117.1:8979503+8979532	NW_009258117.1_p6497_1363_(ATGCG)6_0	TGCTCGACAACTCTCTGCAG	AAGTCCATCGATCGTTGCGT	NW_009258117.1:8979435+8979645	211	6	6	8
				NW_009258117.1_p6497_1363_(ATGCG)6_1	CTGCTCGACAACTCTCTGCA	AAGTCCATCGATCGTTGCGT	NW_009258117.1:8979434+8979645	212	6	6	8
				NW_009258117.1_p6497_1363_(ATGCG)6_2	CTCTCTGCAGAAGCGTCGAT	AAGTCCATCGATCGTTGCGT	NW_009258117.1:8979445+8979645	201	6	6	8
				NW_009258117.1_p6497_1363_(ATGCG)6_3	TGCTCGACAACTCTCTGCAG	CGGAGAAATCAGGTCGCCAT	NW_009258117.1:8979435+8979609	175	6	6	8		188	188	198	188
				NW_009258117.1_p6497_1363_(ATGCG)6_4	CTGCTCGACAACTCTCTGCA	CGGAGAAATCAGGTCGCCAT	NW_009258117.1:8979434+8979609	176	6	6	8
PsSSR70	NW_009258117.1_p6497_1444	CAG	NW_009258117.1:9417053+9417070	NW_009258117.1_p6497_1444_(CAG)6_1	TCGCACAATGATCACCGGAA	TAGCGTCCTGTTCAGCATGG	NW_009258117.1:9417005+9417173	169	6	8	6	6
				NW_009258117.1_p6497_1444_(CAG)6_3	CCAACAATGGGTCCAATGCG	TAGCGTCCTGTTCAGCATGG	NW_009258117.1:9416982+9417173	192	6	8		6
PsSSR71	NW_009258117.1_p6497_1465	TAT	NW_009258117.1:9525766+9525804	NW_009258117.1_p6497_1465_(TAT)13_0	ATGCCCGTGGTCTAGATGTG	GCAGGACGCGATCGATTTAC	NW_009258117.1:9525679+9525898	220	13	10	13
				NW_009258117.1_p6497_1465_(TAT)13_1	ATGCCCGTGGTCTAGATGTG	CACATATGCATCGCAGGACG	NW_009258117.1:9525679+9525910	232	13	10	13
				NW_009258117.1_p6497_1465_(TAT)13_2	TGCCCGTGGTCTAGATGTGA	GCAGGACGCGATCGATTTAC	NW_009258117.1:9525680+9525898	219	13	10	13
				NW_009258117.1_p6497_1465_(TAT)13_3	TGCCCGTGGTCTAGATGTGA	CACATATGCATCGCAGGACG	NW_009258117.1:9525680+9525910	231	13	10	13
				NW_009258117.1_p6497_1465_(TAT)13_4	GCCCGTGGTCTAGATGTGAT	GCAGGACGCGATCGATTTAC	NW_009258117.1:9525681+9525898	218	13	10	13
PsSSR72	NW_009258117.1_p6497_1536	AT	NW_009258117.1:10001671+10001682	NW_009258117.1_p6497_1536_(AT)6_0	TAGCAATCAGGCCGTGCTAA	CCCTGGACGATAAAGGCGTT	NW_009258117.1:10001649+10001782	134	6	7	7	6
				NW_009258117.1_p6497_1536_(AT)6_1	TAGCAATCAGGCCGTGCTAA	AGCCTACCGGATGTACGCTA	NW_009258117.1:10001649+10001806	158	6	7	7	6
				NW_009258117.1_p6497_1536_(AT)6_2	TAGCAATCAGGCCGTGCTAA	ACACCCTGGACGATAAAGGC	NW_009258117.1:10001649+10001785	137	6	7	7	6
				NW_009258117.1_p6497_1536_(AT)6_4	TAGCAATCAGGCCGTGCTAA	CACACGTCAACCGGAGCTTA	NW_009258117.1:10001649+10001875	227	6	7	7	6
PsSSR73	NW_009258117.1_p6497_1602	GGTTT	NW_009258117.1:10367735+10367869	NW_009258117.1_p6497_1602_(GGTTT)27_0	CGCAAGCTTGGTTTGGAGTT	TGTCAAGTTTTCCCACACCCA	NW_009258117.1:10367645+10367894	250	27		12
		GGTTT		NW_009258117.1_p6497_1602_(GGTTT)27_2	CGCAAGCTTGGTTTGGAGTT	GTCAAGTTTTCCCACACCCA	NW_009258117.1:10367645+10367893	249	27		12
		GGTTT		NW_009258117.1_p6497_1602_(GGTTT)27_3	CGCAAGCTTGGTTTGGAGTT	TGTCAAGTTTTCCCACACCC	NW_009258117.1:10367645+10367894	250	27		12
PsSSR74	NW_009258118.1_p6497_131	GAGT	NW_009258118.1:979513+979548	NW_009258118.1_p6497_131_(GAGT)9_0	TGACAATGCTCAGGGCCAAA	AGAAGCAAGCTCAGCTCTCG	NW_009258118.1:979482+979703	222	9	9	7
				NW_009258118.1_p6497_131_(GAGT)9_1	TTGACAATGCTCAGGGCCAA	AGAAGCAAGCTCAGCTCTCG	NW_009258118.1:979481+979703	223	9	9	7
				NW_009258118.1_p6497_131_(GAGT)9_2	TGACAATGCTCAGGGCCAAA	GAAGCAAGCTCAGCTCTCGA	NW_009258118.1:979482+979702	221	9	9	7
				NW_009258118.1_p6497_131_(GAGT)9_3	TTGACAATGCTCAGGGCCAA	GAAGCAAGCTCAGCTCTCGA	NW_009258118.1:979481+979702	222	9	9	7
PsSSR75	NW_009258118.1_p6497_190	GA	NW_009258118.1:1606504+1606525	NW_009258118.1_p6497_190_(GA)11_0	ATCATGGTGCAGCTCTCGTC	CGGCCGTCACCTGATATTGA	NW_009258118.1:1606398+1606620	223	11		8
				NW_009258118.1_p6497_190_(GA)11_1	ATCATGGTGCAGCTCTCGTC	TCGGCCGTCACCTGATATTG	NW_009258118.1:1606398+1606621	224	11		8
				NW_009258118.1_p6497_190_(GA)11_2	ACCGGGACAGCTATCGTAGA	CGGCCGTCACCTGATATTGA	NW_009258118.1:1606481+1606620	140	11		8
				NW_009258118.1_p6497_190_(GA)11_3	ACCGGGACAGCTATCGTAGA	TCGGCCGTCACCTGATATTG	NW_009258118.1:1606481+1606621	141	11		8
				NW_009258118.1_p6497_190_(GA)11_4	ACCGGGACAGCTATCGTAGA	GGTGGACCAATCACCGCATA	NW_009258118.1:1606481+1606660	180	11		8
PsSSR76	NW_009258118.1_p6497_226	GTC	NW_009258118.1:1806329+1806346	NW_009258118.1_p6497_226_(GTC)6_0	AGTTGCAGCCTCTGAAGCTT	ACATGACCACAGCCGAGAAG	NW_009258118.1:1806290+1806489	200	6	5	5	5
				NW_009258118.1_p6497_226_(GTC)6_1	AGTTGCAGCCTCTGAAGCTT	GACATGACCACAGCCGAGAA	NW_009258118.1:1806290+1806490	201	6	5	5	5
				NW_009258118.1_p6497_226_(GTC)6_2	AGTTGCAGCCTCTGAAGCTT	GAGTCTGCCACAGATCCCAC	NW_009258118.1:1806290+1806404	115	6	5	5	5	130	127	127	127
				NW_009258118.1_p6497_226_(GTC)6_3	AGTTGCAGCCTCTGAAGCTT	ACGGTGCTGAAGTATCTGGC	NW_009258118.1:1806290+1806517	228	6	5	5	5
				NW_009258118.1_p6497_226_(GTC)6_4	AGTTGCAGCCTCTGAAGCTT	TGCTGAAGTATCTGGCACCG	NW_009258118.1:1806290+1806513	224	6	5	5	5
PsSSR77	NW_009258118.1_p6497_331	TG	NW_009258118.1:2507677+2507688	NW_009258118.1_p6497_331_(TG)6_0	GGCTATCCGAGTGACCCAAC	TCTCGCTGTGCTTGCATGTA	NW_009258118.1:2507615+2507836	222	6	5	6
				NW_009258118.1_p6497_331_(TG)6_1	GCACGAAAGGCTATCCGAGT	TCTCGCTGTGCTTGCATGTA	NW_009258118.1:2507607+2507836	230	6	5	6
				NW_009258118.1_p6497_331_(TG)6_2	GGCTATCCGAGTGACCCAAC	CTCGCTGTGCTTGCATGTAC	NW_009258118.1:2507615+2507835	221	6	5	6
				NW_009258118.1_p6497_331_(TG)6_3	GCACGAAAGGCTATCCGAGT	CTCGCTGTGCTTGCATGTAC	NW_009258118.1:2507607+2507835	229	6	5	6
				NW_009258118.1_p6497_331_(TG)6_4	GGCTATCCGAGTGACCCAAC	TGAAGGGCTGCTTTTGGTGA	NW_009258118.1:2507615+2507718	104	6	5	6
PsSSR78	NW_009258118.1_p6497_346	CA	NW_009258118.1:2595202+2595213	NW_009258118.1_p6497_346_(CA)6_0	GTCTTCGCCCCCAAGGTAAA	AAGATGCGCCACCTCGTAAA	NW_009258118.1:2595165+2595289	125	6	7
				NW_009258118.1_p6497_346_(CA)6_1	GCCCCCAAGGTAAAAAGGGA	AAGATGCGCCACCTCGTAAA	NW_009258118.1:2595171+2595289	119	6	7
				NW_009258118.1_p6497_346_(CA)6_2	TCGCCCCCAAGGTAAAAAGG	AAGATGCGCCACCTCGTAAA	NW_009258118.1:2595169+2595289	121	6	7
				NW_009258118.1_p6497_346_(CA)6_3	CAGCGTCGTGGTGTACTTCA	AAGATGCGCCACCTCGTAAA	NW_009258118.1:2595119+2595289	171	6	7
PsSSR79	NW_009258118.1_p6497_349	CAG	NW_009258118.1:2645205+2645225	NW_009258118.1_p6497_349_(CAG)7_0	AGTGACCGACAACAGCTCAG	GGATGACACTGGTCTTCGCA	NW_009258118.1:2645174+2645376	203	7	6	7	7
				NW_009258118.1_p6497_349_(CAG)7_1	AGTGACCGACAACAGCTCAG	TGGATGACACTGGTCTTCGC	NW_009258118.1:2645174+2645377	204	7	6	7	7
				NW_009258118.1_p6497_349_(CAG)7_2	AGTGACCGACAACAGCTCAG	TTCTTGACCGAGCTGCTGAG	NW_009258118.1:2645174+2645329	156	7	6	7	7	167	164	167	167
				NW_009258118.1_p6497_349_(CAG)7_3	AGTGACCGACAACAGCTCAG	CTTCTTGACCGAGCTGCTGA	NW_009258118.1:2645174+2645330	157	7	6	7	7
				NW_009258118.1_p6497_349_(CAG)7_4	TGGTAGTGTCAGCTGCAGTG	GGATGACACTGGTCTTCGCA	NW_009258118.1:2645147+2645376	230	7	6	7	7
PsSSR80	NW_009258118.1_p6497_379	CTGC	NW_009258118.1:2851465+2851488	NW_009258118.1_p6497_379_(CTGC)6_0	TCAGGCTGGATGGAAAGCTG	CATGGCTATGAGCTCCGGTC	NW_009258118.1:2851394+2851587	194	6	6	6	8
				NW_009258118.1_p6497_379_(CTGC)6_2	TCAGGCTGGATGGAAAGCTG	ATGCATGGCTATGAGCTCCG	NW_009258118.1:2851394+2851590	197	6	6	6	8
				NW_009258118.1_p6497_379_(CTGC)6_3	TCAGGCTGGATGGAAAGCTG	AGGCAATGGGTGTAGCAGTG	NW_009258118.1:2851394+2851523	130	6		6	8
				NW_009258118.1_p6497_379_(CTGC)6_4	ATCTGTGGAGCTGTTCGTCG	CATGGCTATGAGCTCCGGTC	NW_009258118.1:2851417+2851587	171	6	6	6	8
PsSSR81	NW_009258118.1_p6497_490	TC	NW_009258118.1:3561916+3561999	NW_009258118.1_p6497_490_(TC)42_0	TGCAGGCGTTCTCTGGAATT	TGCGTCACTCGGATTCTTGG	NW_009258118.1:3561865+3562063	199	42		8	8
				NW_009258118.1_p6497_490_(TC)42_1	TGCAGGCGTTCTCTGGAATT	GCGTCACTCGGATTCTTGGT	NW_009258118.1:3561865+3562062	198	42		8	8
				NW_009258118.1_p6497_490_(TC)42_2	ATGCAGGCGTTCTCTGGAAT	TGCGTCACTCGGATTCTTGG	NW_009258118.1:3561864+3562063	200	42		8	8
				NW_009258118.1_p6497_490_(TC)42_3	ATGCAGGCGTTCTCTGGAAT	GCGTCACTCGGATTCTTGGT	NW_009258118.1:3561864+3562062	199	42		8	8
				NW_009258118.1_p6497_490_(TC)42_4	TGCAGGCGTTCTCTGGAATT	GCTGCGTCACTCGGATTCTT	NW_009258118.1:3561865+3562065	201	42		8	8
PsSSR82	NW_009258118.1_p6497_563	GCC	NW_009258118.1:4242548+4242565	NW_009258118.1_p6497_563_(GCC)6_0	TTCTGCTGCTGCTACTACCG	CCACACGGAGTTCCAGAAGT	NW_009258118.1:4242454+4242688	235	6		5
				NW_009258118.1_p6497_563_(GCC)6_1	TGCTACTACCGTCGGTGTTG	CCACACGGAGTTCCAGAAGT	NW_009258118.1:4242463+4242688	226	6		5
				NW_009258118.1_p6497_563_(GCC)6_2	TTCTGCTGCTGCTACTACCG	GCTCTTCCACACGGAGTTCC	NW_009258118.1:4242454+4242694	241	6		5
				NW_009258118.1_p6497_563_(GCC)6_3	TTCTGCTGCTGCTACTACCG	GGCTCTTCCACACGGAGTTC	NW_009258118.1:4242454+4242695	242	6		5
				NW_009258118.1_p6497_563_(GCC)6_4	CTACTACCGTCGGTGTTGCC	CCACACGGAGTTCCAGAAGT	NW_009258118.1:4242465+4242688	224	6		5
PsSSR83	NW_009258118.1_p6497_595	AAG	NW_009258118.1:4386369+4386383	NW_009258118.1_p6497_595_(AAG)5_0	TCCCAGCTACCGGTAGTTCT	GTAGCCCCGGTGCAATTACT	NW_009258118.1:4386283+4386440	158	5	5	5	6
				NW_009258118.1_p6497_595_(AAG)5_1	TCCCAGCTACCGGTAGTTCT	TAGCCCCGGTGCAATTACTG	NW_009258118.1:4386283+4386439	157	5	5	5	6
				NW_009258118.1_p6497_595_(AAG)5_2	TCCCAGCTACCGGTAGTTCT	CTGTAGCCCCGGTGCAATTA	NW_009258118.1:4386283+4386442	160	5	5	5	6
				NW_009258118.1_p6497_595_(AAG)5_3	CGTACTGATGTTGCCCAACG	GTAGCCCCGGTGCAATTACT	NW_009258118.1:4386219+4386440	222	5	5	5	6
				NW_009258118.1_p6497_595_(AAG)5_4	CGTACTGATGTTGCCCAACG	TAGCCCCGGTGCAATTACTG	NW_009258118.1:4386219+4386439	221	5	5	5	6
PsSSR84	NW_009258118.1_p6497_675	TCAC	NW_009258118.1:4814471+4814494	NW_009258118.1_p6497_675_(TCAC)6_1	GATCTCGGGTTGGCTTTTGC	AGGGGATCGCAAAGAGAAGC	NW_009258118.1:4814365+4814572	208	6		8	8
				NW_009258118.1_p6497_675_(TCAC)6_3	ATCTCGGGTTGGCTTTTGCT	AGGGGATCGCAAAGAGAAGC	NW_009258118.1:4814366+4814572	207	6		8	8
PsSSR85	NW_009258118.1_p6497_723	GAA	NW_009258118.1:5285528+5285545	NW_009258118.1_p6497_723_(GAA)6_1	CCTGAGCGATCGTTTGCATG	GCACATCCACATCCCAGGTT	NW_009258118.1:5285367+5285585	219	6	5	6	6
				NW_009258118.1_p6497_723_(GAA)6_2	CCCGATAAAGCCTGAGCGAT	GCACATCCACATCCCAGGTT	NW_009258118.1:5285357+5285585	229	6	5	6	6
PsSSR86	NW_009258118.1_p6497_874	TTGCAC	NW_009258118.1:6470526+6470555	NW_009258118.1_p6497_874_(TTGCAC)5_0	AGGATCTCCTCGTCCACCTC	CGTGCACTGGAAGAAAACCG	NW_009258118.1:6470480+6470677	198	5	4	4	5
				NW_009258118.1_p6497_874_(TTGCAC)5_1	CCATGACCAGCAGGATCTCC	CGTGCACTGGAAGAAAACCG	NW_009258118.1:6470469+6470677	209	5	4	4	5
				NW_009258118.1_p6497_874_(TTGCAC)5_2	AGGATCTCCTCGTCCACCTC	TGCACTGGAAGAAAACCGGT	NW_009258118.1:6470480+6470675	196	5	4	4	5	210	204	204	210
				NW_009258118.1_p6497_874_(TTGCAC)5_3	CCATGACCAGCAGGATCTCC	TGCACTGGAAGAAAACCGGT	NW_009258118.1:6470469+6470675	207	5	4	4	5
				NW_009258118.1_p6497_874_(TTGCAC)5_4	AGGATCTCCTCGTCCACCTC	GTGCACTGGAAGAAAACCGG	NW_009258118.1:6470480+6470676	197	5	4	4	5
PsSSR87	NW_009258118.1_p6497_882	AAG	NW_009258118.1:6513191+6513208	NW_009258118.1_p6497_882_(AAG)6_0	GACGACTGCTTCACTGTGGA	ACCAACATCTTCCCGAGCTG	NW_009258118.1:6513082+6513243	162	6	6	5	6
				NW_009258118.1_p6497_882_(AAG)6_1	AAGTGGTGCCCTGGTTGAAA	ACCAACATCTTCCCGAGCTG	NW_009258118.1:6513060+6513243	184	6	6	5	6
				NW_009258118.1_p6497_882_(AAG)6_2	AAAGTGGTGCCCTGGTTGAA	ACCAACATCTTCCCGAGCTG	NW_009258118.1:6513059+6513243	185	6	6	5	6
				NW_009258118.1_p6497_882_(AAG)6_3	CGACTGCTTCACTGTGGACT	ACCAACATCTTCCCGAGCTG	NW_009258118.1:6513084+6513243	160	6	6	5	6
				NW_009258118.1_p6497_882_(AAG)6_4	GACGACTGCTTCACTGTGGA	TAGTTCCACAGGCCTGCAAG	NW_009258118.1:6513082+6513263	182	6	6	5	6
PsSSR88	NW_009258118.1_p6497_915	AT	NW_009258118.1:6688344+6688355	NW_009258118.1_p6497_915_(AT)6_0	GAACGCCTAACATAGCACGC	GTAGCGTTTTTGCCAGTGGG	NW_009258118.1:6688244+6688406	163	6	7		6
				NW_009258118.1_p6497_915_(AT)6_3	GCCTAACATAGCACGCCCTA	GTAGCGTTTTTGCCAGTGGG	NW_009258118.1:6688248+6688406	159	6	7		6
PsSSR89	NW_009258118.1_p6497_937	GT	NW_009258118.1:6790910+6790931	NW_009258118.1_p6497_937_(GT)11_0	GAAGCAGGAGAACACGGGAA	CGCAAACTCCCACCTATGGT	NW_009258118.1:6790832+6790981	150	11	8
				NW_009258118.1_p6497_937_(GT)11_1	AGCAGGAGAACACGGGAAAG	CGCAAACTCCCACCTATGGT	NW_009258118.1:6790834+6790981	148	11	8
				NW_009258118.1_p6497_937_(GT)11_2	AGGTAAATCACGGCTGCGAA	CGCAAACTCCCACCTATGGT	NW_009258118.1:6790800+6790981	182	11	8
				NW_009258118.1_p6497_937_(GT)11_3	GAAGCAGGAGAACACGGGAA	CTTTGCTCGCAAACTCCCAC	NW_009258118.1:6790832+6790988	157	11	8
				NW_009258118.1_p6497_937_(GT)11_4	AGCAGGAGAACACGGGAAAG	CTTTGCTCGCAAACTCCCAC	NW_009258118.1:6790834+6790988	155	11	8
PsSSR90	NW_009258118.1_p6497_1032	ACGGCA	NW_009258118.1:7385420+7385449	NW_009258118.1_p6497_1032_(ACGGCA)5_0	CCAACAACCTCAAGCACACG	ATGTGCTGTAGCCCTCCCTA	NW_009258118.1:7385390+7385606	217	5	5	7	5
				NW_009258118.1_p6497_1032_(ACGGCA)5_1	CCAACAACCTCAAGCACACG	TATGTGCTGTAGCCCTCCCT	NW_009258118.1:7385390+7385607	218	5	5	7	5
				NW_009258118.1_p6497_1032_(ACGGCA)5_2	CCAACAACCTCAAGCACACG	TCGGAGGCGAGGTTGTAGTA	NW_009258118.1:7385390+7385522	133	5	5	7	5
				NW_009258118.1_p6497_1032_(ACGGCA)5_3	GGGCTCCATCAACTGGTTCA	ATGTGCTGTAGCCCTCCCTA	NW_009258118.1:7385361+7385606	246	5	5	7	5
				NW_009258118.1_p6497_1032_(ACGGCA)5_4	GGGCTCCATCAACTGGTTCA	TATGTGCTGTAGCCCTCCCT	NW_009258118.1:7385361+7385607	247	5	5	7	5
PsSSR91	NW_009258118.1_p6497_1034	TAC	NW_009258118.1:7418855+7418872	NW_009258118.1_p6497_1034_(TAC)6_1	CCGGGATCGAGACACATCTG	ACTATCCGTCAGCGAGTTGC	NW_009258118.1:7418708+7418937	230	6	5	6	6
PsSSR92	NW_009258119.1_p6497_234	CT	NW_009258119.1:1655498+1655515	NW_009258119.1_p6497_234_(CT)9_0	CCGTGACTTCCTTTTCGAGC	TCGTGGTGTGCGGAAACTTA	NW_009258119.1:1655472+1655711	240	9		8
				NW_009258119.1_p6497_234_(CT)9_1	CCGTGACTTCCTTTTCGAGC	TGCGTTGTTAGTGGTGTGGT	NW_009258119.1:1655472+1655584	113	9		8
				NW_009258119.1_p6497_234_(CT)9_2	CCGTGACTTCCTTTTCGAGC	AGTGCTGATAAGTTCCCGGC	NW_009258119.1:1655472+1655637	166	9		8
				NW_009258119.1_p6497_234_(CT)9_3	CCGTGACTTCCTTTTCGAGC	GAATCGTGGTGTGCGGAAAC	NW_009258119.1:1655472+1655714	243	9		8
				NW_009258119.1_p6497_234_(CT)9_4	CCGTGACTTCCTTTTCGAGC	AAGTTCGCGGCTAAAAGTGC	NW_009258119.1:1655472+1655652	181	9		8
PsSSR93	NW_009258119.1_p6497_241	AG	NW_009258119.1:1711729+1711744	NW_009258119.1_p6497_241_(AG)8_0	AGGTTTAAGCAGCGACGACA	GTCACCATGTGAGTCACGGT	NW_009258119.1:1711677+1711802	126	8	7	7
				NW_009258119.1_p6497_241_(AG)8_1	AGGTTTAAGCAGCGACGACA	ATAGCTGCTCCGTGTGTCAC	NW_009258119.1:1711677+1711847	171	8	7	7
				NW_009258119.1_p6497_241_(AG)8_2	ACGGCGCATACGAGGTTTAA	GTCACCATGTGAGTCACGGT	NW_009258119.1:1711665+1711802	138	8	7	7
				NW_009258119.1_p6497_241_(AG)8_3	GGTTTAAGCAGCGACGACAC	GTCACCATGTGAGTCACGGT	NW_009258119.1:1711678+1711802	125	8	7	7
				NW_009258119.1_p6497_241_(AG)8_4	AGGTTTAAGCAGCGACGACA	GATAGCTGCTCCGTGTGTCA	NW_009258119.1:1711677+1711848	172	8	7	7
PsSSR94	NW_009258119.1_p6497_262	TA	NW_009258119.1:1827580+1827591	NW_009258119.1_p6497_262_(TA)6_0	CTGCCGTTGGGGAATACAGT	CCCTTCCTTGCAGGGCTTAA	NW_009258119.1:1827492+1827739	248	6	5	6
				NW_009258119.1_p6497_262_(TA)6_1	CTGCCGTTGGGGAATACAGT	GAGCGAGATGTGACCATGCT	NW_009258119.1:1827492+1827707	216	6	5	6	6
				NW_009258119.1_p6497_262_(TA)6_2	CTGCCGTTGGGGAATACAGT	GAGTTGGTTTCACCCCCTCC	NW_009258119.1:1827492+1827616	125	6	5	6	6
				NW_009258119.1_p6497_262_(TA)6_3	CTGCCGTTGGGGAATACAGT	AGCGAGATGTGACCATGCTT	NW_009258119.1:1827492+1827706	215	6	5	6	6
PsSSR95	NW_009258119.1_p6497_346	CTG	NW_009258119.1:2743703+2743717	NW_009258119.1_p6497_346_(CTG)5_0	TGTTTGTTGAGGCCCTTGGT	AAGCTGCACCAGAACATCGA	NW_009258119.1:2743605+2743756	152	5	6		5
				NW_009258119.1_p6497_346_(CTG)5_1	CTGTGCTGTTCCATTGCCAC	AAGCTGCACCAGAACATCGA	NW_009258119.1:2743652+2743756	105	5	6		5
				NW_009258119.1_p6497_346_(CTG)5_2	TGTTTGTTGAGGCCCTTGGT	CAAGCTGCACCAGAACATCG	NW_009258119.1:2743605+2743757	153	5	6		5
				NW_009258119.1_p6497_346_(CTG)5_3	CTGTGCTGTTCCATTGCCAC	CAAGCTGCACCAGAACATCG	NW_009258119.1:2743652+2743757	106	5	6		5
				NW_009258119.1_p6497_346_(CTG)5_4	TGTTTGTTGAGGCCCTTGGT	AGCTGCACCAGAACATCGAG	NW_009258119.1:2743605+2743755	151	5	6		5
PsSSR96	NW_009258119.1_p6497_516	AT	NW_009258119.1:3718766+3718777	NW_009258119.1_p6497_516_(AT)6_0	GCACCATCTGCGACGATTTAG	TTTAGTCTGGCCGCAACAGT	NW_009258119.1:3718718+3718908	191	6	7
				NW_009258119.1_p6497_516_(AT)6_1	GCACCATCTGCGACGATTTA	TTTAGTCTGGCCGCAACAGT	NW_009258119.1:3718718+3718908	191	6	7
				NW_009258119.1_p6497_516_(AT)6_2	GCACCATCTGCGACGATTTAG	CCGCAACAGTGACGGACTAA	NW_009258119.1:3718718+3718898	181	6	7
				NW_009258119.1_p6497_516_(AT)6_3	GCACCATCTGCGACGATTTA	CCGCAACAGTGACGGACTAA	NW_009258119.1:3718718+3718898	181	6	7
PsSSR97	NW_009258119.1_p6497_594	GCT	NW_009258119.1:4196084+4196113	NW_009258119.1_p6497_594_(GCT)10_0	ACGGGTCAATGGATATCGCG	GGACAGCAACGGTTTCTTCG	NW_009258119.1:4195989+4196172	184	10	9	7
				NW_009258119.1_p6497_594_(GCT)10_1	GGTCAATGGATATCGCGGCT	GGACAGCAACGGTTTCTTCG	NW_009258119.1:4195992+4196172	181	10	9	7
				NW_009258119.1_p6497_594_(GCT)10_2	CTTGAAGCGGAGGAGGTCAC	GGACAGCAACGGTTTCTTCG	NW_009258119.1:4196052+4196172	121	10	9	7		135	132	126	135
				NW_009258119.1_p6497_594_(GCT)10_3	GCGGTGCCATCATCTCAGAA	GGACAGCAACGGTTTCTTCG	NW_009258119.1:4195963+4196172	210	10	9	7
				NW_009258119.1_p6497_594_(GCT)10_4	ACGGGTCAATGGATATCGCG	GACAGCAACGGTTTCTTCGC	NW_009258119.1:4195989+4196171	183	10	9	7
PsSSR98	NW_009258119.1_p6497_625	GA	NW_009258119.1:4471794+4471807	NW_009258119.1_p6497_625_(GA)7_0	CCTCCTGAAATGCGTCCACT	AACGAGTGTACAGCGCTTGA	NW_009258119.1:4471692+4471933	242	7	6	6
				NW_009258119.1_p6497_625_(GA)7_1	CCTCCTGAAATGCGTCCACT	CACCACTGCCATTGTTGTCG	NW_009258119.1:4471692+4471858	167	7	6	6
				NW_009258119.1_p6497_625_(GA)7_2	CCTCCTGAAATGCGTCCACT	TGTCCAACTCCATCTCGCTG	NW_009258119.1:4471692+4471891	200	7	6	6
				NW_009258119.1_p6497_625_(GA)7_3	AAGCATTGGCCGGTTGATTG	CACCACTGCCATTGTTGTCG	NW_009258119.1:4471671+4471858	188	7	6	6
				NW_009258119.1_p6497_625_(GA)7_4	ATTGGCCTCCTGAAATGCGT	AACGAGTGTACAGCGCTTGA	NW_009258119.1:4471687+4471933	247	7	6	6
PsSSR99	NW_009258119.1_p6497_636	GACAAG	NW_009258119.1:4569548+4569601	NW_009258119.1_p6497_636_(GACAAG)9_0	TCTGCCATCACCTACGGGTA	CTTCTAGTCGGTGCACCTGG	NW_009258119.1:4569417+4569663	247	9	6	6	10
				NW_009258119.1_p6497_636_(GACAAG)9_1	TACACAGACTCGTTGGAGCG	AAACGCTTCTAGTCGGTGCA	NW_009258119.1:4569500+4569668	169	9	6	6	10
				NW_009258119.1_p6497_636_(GACAAG)9_2	ACTCGTTGGAGCGGAACTAC	AAACGCTTCTAGTCGGTGCA	NW_009258119.1:4569507+4569668	162	9	6	6	10
				NW_009258119.1_p6497_636_(GACAAG)9_3	TCTGCCATCACCTACGGGTA	AAGGACTTGCTGACACGACC	NW_009258119.1:4569417+4569629	213	9	6	6	10
				NW_009258119.1_p6497_636_(GACAAG)9_4	GTCTGCCACCCTTGGTCATT	AAACGCTTCTAGTCGGTGCA	NW_009258119.1:4569458+4569668	211	9	6	6	10
PsSSR100	NW_009258119.1_p6497_638	TG	NW_009258119.1:4576713+4576726	NW_009258119.1_p6497_638_(TG)7_0	GCGAGATCTTCACTTGGGCT	TCTGACGTTCGCTCTTGCAT	NW_009258119.1:4576662+4576827	166	7	6	7	7
				NW_009258119.1_p6497_638_(TG)7_1	GCGAGATCTTCACTTGGGCT	ATCTGACGTTCGCTCTTGCA	NW_009258119.1:4576662+4576828	167	7	6	7	7
				NW_009258119.1_p6497_638_(TG)7_2	GCGAGATCTTCACTTGGGCT	AGCATGATCTGACGTTCGCT	NW_009258119.1:4576662+4576834	173	7	6	7	7
				NW_009258119.1_p6497_638_(TG)7_3	GCGAGATCTTCACTTGGGCT	AATGCACGCAGAAGAGCAAC	NW_009258119.1:4576662+4576905	244	7	6	7	7
				NW_009258119.1_p6497_638_(TG)7_4	GCGAGATCTTCACTTGGGCT	GACGTTCGCTCTTGCATTCG	NW_009258119.1:4576662+4576824	163	7	6	7	7
PsSSR101	NW_009258119.1_p6497_649	TCG	NW_009258119.1:4651919+4651933	NW_009258119.1_p6497_649_(TCG)5_0	CGTCGTAGGTGTCCATCTCG	TCTATCGCACCATGGGCATC	NW_009258119.1:4651881+4652060	180	5		5	4
				NW_009258119.1_p6497_649_(TCG)5_1	CGTCGTAGGTGTCCATCTCG	CTCTATCGCACCATGGGCAT	NW_009258119.1:4651881+4652061	181	5		5	4
				NW_009258119.1_p6497_649_(TCG)5_2	TCCGACGACCATGAATGCAA	TCTATCGCACCATGGGCATC	NW_009258119.1:4651852+4652060	209	5		5	4
				NW_009258119.1_p6497_649_(TCG)5_3	TCCGACGACCATGAATGCAA	CTCTATCGCACCATGGGCAT	NW_009258119.1:4651852+4652061	210	5		5	4
				NW_009258119.1_p6497_649_(TCG)5_4	CGTCGTAGGTGTCCATCTCG	CACTTCGGAATTCGCCTCCT	NW_009258119.1:4651881+4652079	199	5		5	4
PsSSR102	NW_009258119.1_p6497_691	CTG	NW_009258119.1:5000850+5000864	NW_009258119.1_p6497_691_(CTG)5_0	CCAAACCGTAGTCCATGCCA	AGTGTGTTACAGCAGCGTCA	NW_009258119.1:5000813+5001022	210	5		6	6
				NW_009258119.1_p6497_691_(CTG)5_1	AAACCGTAGTCCATGCCACC	AGTGTGTTACAGCAGCGTCA	NW_009258119.1:5000815+5001022	208	5		6	6
				NW_009258119.1_p6497_691_(CTG)5_2	CCAAACCGTAGTCCATGCCA	TCACGGTGTTGAAGGGGAAC	NW_009258119.1:5000813+5001005	193	5		6	6
				NW_009258119.1_p6497_691_(CTG)5_3	CCAAACCGTAGTCCATGCCA	GTCACGGTGTTGAAGGGGAA	NW_009258119.1:5000813+5001006	194	5		6	6
				NW_009258119.1_p6497_691_(CTG)5_4	AAACCGTAGTCCATGCCACC	TCACGGTGTTGAAGGGGAAC	NW_009258119.1:5000815+5001005	191	5		6	6
PsSSR103	NW_009258119.1_p6497_721	AAC	NW_009258119.1:5276496+5276510	NW_009258119.1_p6497_721_(AAC)5_0	ATGAACTGCACGCACAGGTA	TTGACACCAACCACCTGTCC	NW_009258119.1:5276379+5276595	217	5	4	5	5
				NW_009258119.1_p6497_721_(AAC)5_1	ATGAACTGCACGCACAGGTA	AGGTGGAGGGGATGAAGTGT	NW_009258119.1:5276379+5276548	170	5	4	5	5
				NW_009258119.1_p6497_721_(AAC)5_2	TCCGCATCGTCTTCTTCCAC	TTGACACCAACCACCTGTCC	NW_009258119.1:5276416+5276595	180	5	4	5	5
				NW_009258119.1_p6497_721_(AAC)5_4	TCCGCATCGTCTTCTTCCAC	GCCCGTGATCGTCAAAAAGG	NW_009258119.1:5276416+5276648	233	5	4	5	5
PsSSR104	NW_009258120.1_p6497_42	AAG	NW_009258120.1:319106+319123	NW_009258120.1_p6497_42_(AAG)6_0	TGCGGGTCGAGTGAAAATGA	ATGACCGAACTGCGAACGC	NW_009258120.1:318934+319168	235	6		6	5
				NW_009258120.1_p6497_42_(AAG)6_1	TCTCTTCACCGGCAAAAGCT	ATGACCGAACTGCGAACGC	NW_009258120.1:319005+319168	164	6		6	5
				NW_009258120.1_p6497_42_(AAG)6_2	CTCTTCACCGGCAAAAGCTG	ATGACCGAACTGCGAACGC	NW_009258120.1:319006+319168	163	6		6	5
				NW_009258120.1_p6497_42_(AAG)6_3	GAGGATCTCTTCACCGGCAA	ATGACCGAACTGCGAACGC	NW_009258120.1:319000+319168	169	6		6	5
				NW_009258120.1_p6497_42_(AAG)6_4	TGCGGGTCGAGTGAAAATGA	TGACCGAACTGCGAACGC	NW_009258120.1:318934+319167	234	6		6	5
PsSSR105	NW_009258120.1_p6497_92	AT	NW_009258120.1:599774+599789	NW_009258120.1_p6497_92_(AT)8_0	TAAACGAACCCTGTCGCTCC	AGGCCATCGGGTACAACTTG	NW_009258120.1:599677+599847	171	8	6	8
				NW_009258120.1_p6497_92_(AT)8_1	TAAACGAACCCTGTCGCTCC	CAGGCCATCGGGTACAACTT	NW_009258120.1:599677+599848	172	8	6	8
				NW_009258120.1_p6497_92_(AT)8_2	CGAGCTATTCGCGTCTTTGC	AGGCCATCGGGTACAACTTG	NW_009258120.1:599702+599847	146	8	6	8
				NW_009258120.1_p6497_92_(AT)8_3	CGAGCTATTCGCGTCTTTGC	CAGGCCATCGGGTACAACTT	NW_009258120.1:599702+599848	147	8	6	8
				NW_009258120.1_p6497_92_(AT)8_4	CGTTAAACGAACCCTGTCGC	AGGCCATCGGGTACAACTTG	NW_009258120.1:599674+599847	174	8	6	8
PsSSR106	NW_009258120.1_p6497_169	GTG	NW_009258120.1:1256697+1256711	NW_009258120.1_p6497_169_(GTG)5_0	CGTTGAGCATGTCGTCGAAC	CTACGCTCTTCCGGCTACTG	NW_009258120.1:1256548+1256748	201	5	5	6	6
				NW_009258120.1_p6497_169_(GTG)5_1	GGATAGTGCCGGCTTGATCA	CTACGCTCTTCCGGCTACTG	NW_009258120.1:1256627+1256748	122	5	5	6	6
				NW_009258120.1_p6497_169_(GTG)5_2	CGTTGAGCATGTCGTCGAAC	CTCTTCCGGCTACTGCGAAA	NW_009258120.1:1256548+1256743	196	5	5	6	6
				NW_009258120.1_p6497_169_(GTG)5_3	GGATAGTGCCGGCTTGATCA	CTCTTCCGGCTACTGCGAAA	NW_009258120.1:1256627+1256743	117	5	5	6	6
PsSSR107	NW_009258120.1_p6497_177	CTG	NW_009258120.1:1274600+1274617	NW_009258120.1_p6497_177_(CTG)6_0	GCACCTCTCCGTCCATGTAG	CCACCACCCGTACTACAACC	NW_009258120.1:1274455+1274666	212	6			8
				NW_009258120.1_p6497_177_(CTG)6_1	GGACATCTCCGAGGAGGACT	CCACCACCCGTACTACAACC	NW_009258120.1:1274474+1274666	193	6			8
				NW_009258120.1_p6497_177_(CTG)6_2	AGGACATCTCCGAGGAGGAC	CCACCACCCGTACTACAACC	NW_009258120.1:1274473+1274666	194	6			8
				NW_009258120.1_p6497_177_(CTG)6_3	TAGTACTGCTGCTGCTGACG	CCACCACCCGTACTACAACC	NW_009258120.1:1274544+1274666	123	6			8
				NW_009258120.1_p6497_177_(CTG)6_4	CGTAGTACTGCTGCTGCTGA	CCACCACCCGTACTACAACC	NW_009258120.1:1274542+1274666	125	6			8
PsSSR108	NW_009258120.1_p6497_273	CTG	NW_009258120.1:2026774+2026794	NW_009258120.1_p6497_273_(CTG)7_0	GTCCAGCTTACCAACACCGA	ACGTTTGCCAAGTTCGCTTC	NW_009258120.1:2026639+2026884	246	7	8
				NW_009258120.1_p6497_273_(CTG)7_1	CCAACACCGAAGTAGCTGGT	ACGTTTGCCAAGTTCGCTTC	NW_009258120.1:2026649+2026884	236	7	8
				NW_009258120.1_p6497_273_(CTG)7_2	ACCAACACCGAAGTAGCTGG	ACGTTTGCCAAGTTCGCTTC	NW_009258120.1:2026648+2026884	237	7	8
				NW_009258120.1_p6497_273_(CTG)7_3	AGTCCAGCTTACCAACACCG	ACGTTTGCCAAGTTCGCTTC	NW_009258120.1:2026638+2026884	247	7	8
				NW_009258120.1_p6497_273_(CTG)7_4	AACACCGAAGTAGCTGGTCG	ACGTTTGCCAAGTTCGCTTC	NW_009258120.1:2026651+2026884	234	7	8
PsSSR109	NW_009258120.1_p6497_274	CAG	NW_009258120.1:2032639+2032659	NW_009258120.1_p6497_274_(CAG)7_3	ACGTTTGCCAAGTTCGCTTC	CAACACCGAAGTTGCTGGTC	NW_009258120.1:2032549+2032783	235	7		8
				NW_009258120.1_p6497_274_(CAG)7_4	ACGTTTGCCAAGTTCGCTTC	TAGTCGAGCTTGCCAACACC	NW_009258120.1:2032549+2032796	248	7		8
PsSSR110	NW_009258120.1_p6497_426	TCT	NW_009258120.1:2873898+2873918	NW_009258120.1_p6497_426_(TCT)7_0	GCCGAGTTGCTTCTTCTCCT	CTTCCGGTGCTAAGTCCGTT	NW_009258120.1:2873857+2873974	118	7	6	7
				NW_009258120.1_p6497_426_(TCT)7_1	AGCCGAGTTGCTTCTTCTCC	CTTCCGGTGCTAAGTCCGTT	NW_009258120.1:2873856+2873974	119	7	6	7
				NW_009258120.1_p6497_426_(TCT)7_2	GATTGCTGCGAATGGACACC	CTTCCGGTGCTAAGTCCGTT	NW_009258120.1:2873830+2873974	145	7	6	7
				NW_009258120.1_p6497_426_(TCT)7_3	GCAAGCTACCCGACGTCATA	CTTCCGGTGCTAAGTCCGTT	NW_009258120.1:2873773+2873974	202	7	6	7
				NW_009258120.1_p6497_426_(TCT)7_4	TCCTCCTTATTGCTGCCGTC	CTTCCGGTGCTAAGTCCGTT	NW_009258120.1:2873873+2873974	102	7	6	7
PsSSR111	NW_009258120.1_p6497_428	AAG	NW_009258120.1:2884509+2884535	NW_009258120.1_p6497_428_(AAG)9_0	CGCAGTTCTTGTCCATGCAC	GAACGTCGTGGTCGGACTAG	NW_009258120.1:2884422+2884581	160	9	8		9
				NW_009258120.1_p6497_428_(AAG)9_1	GCTCACGAGCGACTTCTTCT	AGCCAGCCGACCGATAAAAT	NW_009258120.1:2884324+2884563	240	9	8
				NW_009258120.1_p6497_428_(AAG)9_2	CGCAGTTCTTGTCCATGCAC	AGCCAGCCGACCGATAAAAT	NW_009258120.1:2884422+2884563	142	9	8		9
				NW_009258120.1_p6497_428_(AAG)9_3	CGCTGCAAAACAAGACTGCA	GCTATGCTACTGGGGGTGAC	NW_009258120.1:2884483+2884713	231	9	8		9
				NW_009258120.1_p6497_428_(AAG)9_4	GCAGTTCTTGTCCATGCACC	GAACGTCGTGGTCGGACTAG	NW_009258120.1:2884423+2884581	159	9	8		9
PsSSR112	NW_009258120.1_p6497_456	AGAC	NW_009258120.1:3016638+3016665	NW_009258120.1_p6497_456_(AGAC)7_0	AGAGACCGACATCAAGCAGC	AAAGGACGCGAACTTGGACT	NW_009258120.1:3016571+3016749	179	7	5	5	5
				NW_009258120.1_p6497_456_(AGAC)7_1	AGAGACCGACATCAAGCAGC	TCCTTGGAAAAGGACGCGAA	NW_009258120.1:3016571+3016757	187	7	5	5
				NW_009258120.1_p6497_456_(AGAC)7_2	CCCTCGAGATCAGAGACCGA	AAAGGACGCGAACTTGGACT	NW_009258120.1:3016560+3016749	190	7	5	5	5
				NW_009258120.1_p6497_456_(AGAC)7_3	CCCTCGAGATCAGAGACCGA	TCCTTGGAAAAGGACGCGAA	NW_009258120.1:3016560+3016757	198	7	5	5
PsSSR113	NW_009258120.1_p6497_481	AT	NW_009258120.1:3194025+3194040	NW_009258120.1_p6497_481_(AT)8_0	TTTTGGCCGCCCGGATATTA	TGGTTGTTTAGTCGAGCGCT	NW_009258120.1:3193966+3194121	156	8	7	7	7
				NW_009258120.1_p6497_481_(AT)8_2	TTTTGGCCGCCCGGATATTA	CCCGAGCAGGTTAGGTTCTC	NW_009258120.1:3193966+3194205	240	8	7	7	7
				NW_009258120.1_p6497_481_(AT)8_4	TTTTGGCCGCCCGGATATTA	TACCCCGAGCAGGTTAGGTT	NW_009258120.1:3193966+3194208	243	8	7	7	7
PsSSR114	NW_009258120.1_p6497_551	GT	NW_009258120.1:3716924+3716937	NW_009258120.1_p6497_551_(GT)7_0	GTCCTGCTTCTTGAAGGCCT	TACGAGGGTACGCAAGGGTA	NW_009258120.1:3716765+3716969	205	7	8	8
				NW_009258120.1_p6497_551_(GT)7_1	AGTCCTGCTTCTTGAAGGCC	TACGAGGGTACGCAAGGGTA	NW_009258120.1:3716764+3716969	206	7	8	8
				NW_009258120.1_p6497_551_(GT)7_2	AGAGGAGGAGACGCAGAGTT	TACGAGGGTACGCAAGGGTA	NW_009258120.1:3716802+3716969	168	7	8	8
				NW_009258120.1_p6497_551_(GT)7_3	AAGAGGAGGAGACGCAGAGT	TACGAGGGTACGCAAGGGTA	NW_009258120.1:3716801+3716969	169	7	8	8
				NW_009258120.1_p6497_551_(GT)7_4	TGCTTCTTGAAGGCCTCGTT	TACGAGGGTACGCAAGGGTA	NW_009258120.1:3716769+3716969	201	7	8	8
PsSSR115	NW_009258120.1_p6497_553	GTAGAA	NW_009258120.1:3739548+3739643	NW_009258120.1_p6497_553_(GTAGAA)16_0	CAATGCCAACGCCCAAATGA	TGTGGTTCCTCTTCTCGCAC	NW_009258120.1:3739519+3739723	205	16		13	16
				NW_009258120.1_p6497_553_(GTAGAA)16_1	TCAATGCCAACGCCCAAATG	TGTGGTTCCTCTTCTCGCAC	NW_009258120.1:3739518+3739723	206	16		13	16
				NW_009258120.1_p6497_553_(GTAGAA)16_2	CAATGCCAACGCCCAAATGA	TACACGCTCACTCGCAGATC	NW_009258120.1:3739519+3739747	229	16		13	16
				NW_009258120.1_p6497_553_(GTAGAA)16_3	TCAATGCCAACGCCCAAATG	TACACGCTCACTCGCAGATC	NW_009258120.1:3739518+3739747	230	16		13	16
				NW_009258120.1_p6497_553_(GTAGAA)16_4	CAATGCCAACGCCCAAATGA	GCGCTCCTCTAATCGGTTCA	NW_009258120.1:3739519+3739689	171	16		13	16
PsSSR116	NW_009258120.1_p6497_603	GAA	NW_009258120.1:4056670+4056702	NW_009258120.1_p6497_603_(GAA)11_0	AGTCACAGCGGACAAGTCAG	CGAGTCGTAAAACCCCACCA	NW_009258120.1:4056540+4056747	208	11		9
				NW_009258120.1_p6497_603_(GAA)11_1	AGTCACAGCGGACAAGTCAG	CACTCCACGGGATCATAGGC	NW_009258120.1:4056540+4056781	242	11		9
				NW_009258120.1_p6497_603_(GAA)11_2	AGTCACAGCGGACAAGTCAG	GCACTCCACGGGATCATAGG	NW_009258120.1:4056540+4056782	243	11		9
				NW_009258120.1_p6497_603_(GAA)11_3	TACTGCTTCGTTGAGCTGCA	CGAGTCGTAAAACCCCACCA	NW_009258120.1:4056517+4056747	231	11		9
				NW_009258120.1_p6497_603_(GAA)11_4	AGTCACAGCGGACAAGTCAG	GGCTGGTTCTTCTTGGTCGA	NW_009258120.1:4056540+4056764	225	11		9
PsSSR117	NW_009258121.1_p6497_41	AGC	NW_009258121.1:318333+318353	NW_009258121.1_p6497_41_(AGC)7_2	CACATCCCGTACCAGTCACC	GCATTGCGCTGCTTGATCTT	NW_009258121.1:318211+318446	236	7	6	7	6
				NW_009258121.1_p6497_41_(AGC)7_3	CCACATCCCGTACCAGTCAC	GCATTGCGCTGCTTGATCTT	NW_009258121.1:318210+318446	237	7	6	7	6
				NW_009258121.1_p6497_41_(AGC)7_4	GCATTTGCTTGTTGCGCTTC	GCATTGCGCTGCTTGATCTT	NW_009258121.1:318283+318446	164	7	6	7	6
PsSSR118	NW_009258121.1_p6497_79	TA	NW_009258121.1:569200+569211	NW_009258121.1_p6497_79_(TA)6_0	CGATGGTTTACCGCCGAGAT	AATATCCGGGCGGCCAAAAT	NW_009258121.1:569026+569244	219	6		6	7
				NW_009258121.1_p6497_79_(TA)6_1	AGAACGAGAAGGGGTACGGT	AATATCCGGGCGGCCAAAAT	NW_009258121.1:569066+569244	179	6		6	7
				NW_009258121.1_p6497_79_(TA)6_2	AGAACGAGAAGGGGTACGGT	CACGATTTGGCGAGCTCAAA	NW_009258121.1:569066+569280	215	6		6	7
				NW_009258121.1_p6497_79_(TA)6_3	GTACGTCATCCCTCCCGATG	AATATCCGGGCGGCCAAAAT	NW_009258121.1:569011+569244	234	6		6	7
				NW_009258121.1_p6497_79_(TA)6_4	TGGTTTACCGCCGAGATTGT	AATATCCGGGCGGCCAAAAT	NW_009258121.1:569029+569244	216	6		6	7
PsSSR119	NW_009258121.1_p6497_89	TCTG	NW_009258121.1:600425+600452	NW_009258121.1_p6497_89_(TCTG)7_0	GCGATCCTTGGCAAAACGAA	AATTATGCTACGAGGGGCCG	NW_009258121.1:600378+600547	170	7	8
				NW_009258121.1_p6497_89_(TCTG)7_1	AGGCTGCTCCAACTCACTTG	AATTATGCTACGAGGGGCCG	NW_009258121.1:600357+600547	191	7	8
				NW_009258121.1_p6497_89_(TCTG)7_2	AACTCACTTGCGCGATCCTT	AATTATGCTACGAGGGGCCG	NW_009258121.1:600367+600547	181	7	8
				NW_009258121.1_p6497_89_(TCTG)7_3	AGACTTAGTCGGTCCCCTGG	AATTATGCTACGAGGGGCCG	NW_009258121.1:600322+600547	226	7	8
				NW_009258121.1_p6497_89_(TCTG)7_4	GGTAGGCTGCTCCAACTCAC	AATTATGCTACGAGGGGCCG	NW_009258121.1:600354+600547	194	7	8
PsSSR120	NW_009258121.1_p6497_132	CAG	NW_009258121.1:846279+846299	NW_009258121.1_p6497_132_(CAG)7_0	GAGTACCTGTGCCGTATGGG	CGATCCGGCAGTGTACACAT	NW_009258121.1:846129+846359	231	7	6		6
				NW_009258121.1_p6497_132_(CAG)7_1	GAGTACCTGTGCCGTATGGG	CGGCAGTGTACACATTGGGA	NW_009258121.1:846129+846354	226	7	6		6
				NW_009258121.1_p6497_132_(CAG)7_2	GAGTACCTGTGCCGTATGGG	TCCGGCAGTGTACACATTGG	NW_009258121.1:846129+846356	228	7	6		6
				NW_009258121.1_p6497_132_(CAG)7_3	CGAGTACCTGTGCCGTATGG	CGATCCGGCAGTGTACACAT	NW_009258121.1:846128+846359	232	7	6		6
				NW_009258121.1_p6497_132_(CAG)7_4	CCGAGTACCTGTGCCGTATG	CGATCCGGCAGTGTACACAT	NW_009258121.1:846127+846359	233	7	6		6
PsSSR121	NW_009258121.1_p6497_186	CAG	NW_009258121.1:1155724+1155741	NW_009258121.1_p6497_186_(CAG)6_1	GCCGTGCGGATTTCATCATC	GCCAAGAGTGTTGGAGCAGA	NW_009258121.1:1155579+1155782	204	6		7	7
				NW_009258121.1_p6497_186_(CAG)6_2	GCTCCAGCGCGTTCATAATG	GCCAAGAGTGTTGGAGCAGA	NW_009258121.1:1155559+1155782	224	6		7	7
				NW_009258121.1_p6497_186_(CAG)6_3	TCATAATGGCCGTGCGGATT	GCCAAGAGTGTTGGAGCAGA	NW_009258121.1:1155571+1155782	212	6		7	7
				NW_009258121.1_p6497_186_(CAG)6_4	TTCATAATGGCCGTGCGGAT	GCCAAGAGTGTTGGAGCAGA	NW_009258121.1:1155570+1155782	213	6		7	7
PsSSR122	NW_009258121.1_p6497_188	GGC	NW_009258121.1:1187326+1187349	NW_009258121.1_p6497_188_(GGC)8_0	ATGGAGTAGCCCGAGTCACT	TCACCCACACACAAGTCACC	NW_009258121.1:1187201+1187405	205	8		7	7
				NW_009258121.1_p6497_188_(GGC)8_1	TGGCATTGACGGATCCAACA	TCACCCACACACAAGTCACC	NW_009258121.1:1187304+1187405	102	8		7	7
				NW_009258121.1_p6497_188_(GGC)8_2	ACGACTTGCTGAGAAGGCTC	TCACCCACACACAAGTCACC	NW_009258121.1:1187238+1187405	168	8		7	7
				NW_009258121.1_p6497_188_(GGC)8_3	TTGCTGAGAAGGCTCACGAG	TCACCCACACACAAGTCACC	NW_009258121.1:1187243+1187405	163	8		7	7
				NW_009258121.1_p6497_188_(GGC)8_4	CTTGCTGAGAAGGCTCACGA	TCACCCACACACAAGTCACC	NW_009258121.1:1187242+1187405	164	8		7	7
PsSSR123	NW_009258121.1_p6497_203	GA	NW_009258121.1:1282100+1282131	NW_009258121.1_p6497_203_(GA)16_0	AACTGGTGCAACATCACTGC	ACGGCAAACTCAGCTGACTA	NW_009258121.1:1281923+1282159	237	16	11
				NW_009258121.1_p6497_203_(GA)16_1	AACTGGTGCAACATCACTGC	GACAGTTTATGGCACGGCAA	NW_009258121.1:1281923+1282172	250	16	11
				NW_009258121.1_p6497_203_(GA)16_2	AACTGGTGCAACATCACTGC	CACGGCAAACTCAGCTGACT	NW_009258121.1:1281923+1282160	238	16	11
				NW_009258121.1_p6497_203_(GA)16_3	AACTGGTGCAACATCACTGC	ACAGTTTATGGCACGGCAAAC	NW_009258121.1:1281923+1282171	249	16	11
				NW_009258121.1_p6497_203_(GA)16_4	AACTGGTGCAACATCACTGC	CGGCAAACTCAGCTGACTAC	NW_009258121.1:1281923+1282158	236	16	11
PsSSR124	NW_009258121.1_p6497_319	CTC	NW_009258121.1:2021611+2021637	NW_009258121.1_p6497_319_(CTC)9_0	CTACAATTGGCTGAACGGCG	CTGAAGCTGCAAGAAGCCAG	NW_009258121.1:2021477+2021693	217	9		5	9
				NW_009258121.1_p6497_319_(CTC)9_1	CCGACACGCTTCTTCGTCTA	CTGAAGCTGCAAGAAGCCAG	NW_009258121.1:2021460+2021693	234	9		5	9
				NW_009258121.1_p6497_319_(CTC)9_2	TACAATTGGCTGAACGGCGA	CTGAAGCTGCAAGAAGCCAG	NW_009258121.1:2021478+2021693	216	9		5	9
				NW_009258121.1_p6497_319_(CTC)9_3	CTACAATTGGCTGAACGGCG	TGAAGCTGCAAGAAGCCAGG	NW_009258121.1:2021477+2021692	216	9		5	9
				NW_009258121.1_p6497_319_(CTC)9_4	CCGACACGCTTCTTCGTCTA	TGAAGCTGCAAGAAGCCAGG	NW_009258121.1:2021460+2021692	233	9		5	9
PsSSR125	NW_009258121.1_p6497_390	CTT	NW_009258121.1:2529797+2529841	NW_009258121.1_p6497_390_(CTT)15_0	TTTTGGTCTCGCCGATCCAA	ACAGCGTCTACTCTAGCCCA	NW_009258121.1:2529750+2529980	231	15	12	15	15
				NW_009258121.1_p6497_390_(CTT)15_1	TCACAAGGTCGACTCGTTGG	GACGGTCTGTACGAAAGCCA	NW_009258121.1:2529723+2529919	197	15	12	15	15
				NW_009258121.1_p6497_390_(CTT)15_2	TTTTGGTCTCGCCGATCCAA	GCTCCAACACAGCGTCTACT	NW_009258121.1:2529750+2529988	239	15	12	15	15
				NW_009258121.1_p6497_390_(CTT)15_3	TTTTGGTCTCGCCGATCCAA	AGCTCCAACACAGCGTCTAC	NW_009258121.1:2529750+2529989	240	15	12	15	15
				NW_009258121.1_p6497_390_(CTT)15_4	TTTTGGTCTCGCCGATCCAA	GACGGTCTGTACGAAAGCCA	NW_009258121.1:2529750+2529919	170	15	12	15	15
PsSSR126	NW_009258121.1_p6497_524	TA	NW_009258121.1:3406170+3406181	NW_009258121.1_p6497_524_(TA)6_0	ATGCGCGAACAAGTAGTCCA	GTTGCGCTTACGGATCTTGG	NW_009258121.1:3406109+3406303	195	6	6	6	8
				NW_009258121.1_p6497_524_(TA)6_1	TGCGCGAACAAGTAGTCCAA	GTTGCGCTTACGGATCTTGG	NW_009258121.1:3406110+3406303	194	6	6	6	8
				NW_009258121.1_p6497_524_(TA)6_2	ATGCGCGAACAAGTAGTCCA	ACCTAAATCTCGCACACCGT	NW_009258121.1:3406109+3406210	102	6		6	8
				NW_009258121.1_p6497_524_(TA)6_3	ATGCGCGAACAAGTAGTCCA	TTGCGCTTACGGATCTTGGG	NW_009258121.1:3406109+3406302	194	6	6	6	8
				NW_009258121.1_p6497_524_(TA)6_4	ATGCGCGAACAAGTAGTCCA	GCGCTTACGGATCTTGGGTT	NW_009258121.1:3406109+3406300	192	6	6	6	8
PsSSR127	NW_009258122.1_p6497_30	CAT	NW_009258122.1:153617+153670	NW_009258122.1_p6497_30_(CAT)18_0	GCGCAGATTGCAAGTCAACA	TGTTCATAGAGCCCCGCTTG	NW_009258122.1:153567+153761	195	18	17		18
				NW_009258122.1_p6497_30_(CAT)18_1	TGCGCAGATTGCAAGTCAAC	TGTTCATAGAGCCCCGCTTG	NW_009258122.1:153566+153761	196	18	17		18
				NW_009258122.1_p6497_30_(CAT)18_2	GTGCGCAGATTGCAAGTCAA	TGTTCATAGAGCCCCGCTTG	NW_009258122.1:153565+153761	197	18	17		18
				NW_009258122.1_p6497_30_(CAT)18_3	GCGCAGATTGCAAGTCAACA	CTGTTCATAGAGCCCCGCTT	NW_009258122.1:153567+153762	196	18	17		18
				NW_009258122.1_p6497_30_(CAT)18_4	TGCGCAGATTGCAAGTCAAC	CTGTTCATAGAGCCCCGCTT	NW_009258122.1:153566+153762	197	18	17		18
PsSSR128	NW_009258122.1_p6497_194	GCT	NW_009258122.1:1255836+1255850	NW_009258122.1_p6497_194_(GCT)5_0	CACTTATCGTTGAAGGCGCG	CGAATTGGTTGAGGTCCCGA	NW_009258122.1:1255751+1255952	202	5		6	6
				NW_009258122.1_p6497_194_(GCT)5_1	CACTTATCGTTGAAGGCGCG	TCGAATTGGTTGAGGTCCCG	NW_009258122.1:1255751+1255953	203	5		6	6
				NW_009258122.1_p6497_194_(GCT)5_2	CTTCAACAGCGTTGACAGCC	CGAATTGGTTGAGGTCCCGA	NW_009258122.1:1255715+1255952	238	5		6	6
				NW_009258122.1_p6497_194_(GCT)5_3	CTTCAACAGCGTTGACAGCC	TCGAATTGGTTGAGGTCCCG	NW_009258122.1:1255715+1255953	239	5		6	6
				NW_009258122.1_p6497_194_(GCT)5_4	GGCGATCTTCAACAGCGTTG	CGAATTGGTTGAGGTCCCGA	NW_009258122.1:1255709+1255952	244	5		6	6
PsSSR129	NW_009258122.1_p6497_261	ATGACG	NW_009258122.1:1564157+1564186	NW_009258122.1_p6497_261_(ATGACG)5_0	GGACAAGACGCGAGAACAGA	TGCGCTCATACTCCGTCATC	NW_009258122.1:1564011+1564222	212	5		6
				NW_009258122.1_p6497_261_(ATGACG)5_1	GCCACAAAGACAGCAAGAGC	TGCGCTCATACTCCGTCATC	NW_009258122.1:1564083+1564222	140	5		6
				NW_009258122.1_p6497_261_(ATGACG)5_2	GAGCAAGCCACAAAGACAGC	TGCGCTCATACTCCGTCATC	NW_009258122.1:1564077+1564222	146	5		6
PsSSR130	NW_009258122.1_p6497_269	AG	NW_009258122.1:1617882+1617901	NW_009258122.1_p6497_269_(AG)10_0	GATACACTCGGCTACACGGG	ATCACCAATCGAAGCCTCGG	NW_009258122.1:1617806+1618044	239	10	11
				NW_009258122.1_p6497_269_(AG)10_1	GGATACACTCGGCTACACGG	ATCACCAATCGAAGCCTCGG	NW_009258122.1:1617805+1618044	240	10	11
				NW_009258122.1_p6497_269_(AG)10_2	TGACTGCCGGTGGACATAAC	ATCACCAATCGAAGCCTCGG	NW_009258122.1:1617829+1618044	216	10	11
				NW_009258122.1_p6497_269_(AG)10_3	CTACACGGGGTATGACTGCC	ATCACCAATCGAAGCCTCGG	NW_009258122.1:1617817+1618044	228	10	11
				NW_009258122.1_p6497_269_(AG)10_4	GGCTACACGGGGTATGACTG	ATCACCAATCGAAGCCTCGG	NW_009258122.1:1617815+1618044	230	10	11
PsSSR131	NW_009258122.1_p6497_326	AC	NW_009258122.1:2023228+2023241	NW_009258122.1_p6497_326_(AC)7_0	CATGAAGTGGCGTCCAAAGC	ACTTTGCTGATCGGATGCGA	NW_009258122.1:2023184+2023332	149	7	7	6	7
				NW_009258122.1_p6497_326_(AC)7_1	CATGAAGTGGCGTCCAAAGC	GTCGCCTTCCTCCTCTTCAC	NW_009258122.1:2023184+2023400	217	7	7	6	7
				NW_009258122.1_p6497_326_(AC)7_2	CATGAAGTGGCGTCCAAAGC	CCTCCTCTTCACCCATGTCG	NW_009258122.1:2023184+2023392	209	7	7	6	7
				NW_009258122.1_p6497_326_(AC)7_3	CATGAAGTGGCGTCCAAAGC	TCTTCACCCATGTCGACGTC	NW_009258122.1:2023184+2023387	204	7	7	6	7
				NW_009258122.1_p6497_326_(AC)7_4	CATGAAGTGGCGTCCAAAGC	CTCTTCACCCATGTCGACGT	NW_009258122.1:2023184+2023388	205	7	7	6	7
PsSSR132	NW_009258122.1_p6497_345	ACTT	NW_009258122.1:2091188+2091227	NW_009258122.1_p6497_345_(ACTT)10_0	TTCATGCCGCTAACTCACCC	TTGAATCCCGCTCGTGTCAA	NW_009258122.1:2091161+2091403	243	10		7	8
				NW_009258122.1_p6497_345_(ACTT)10_1	TTCATGCCGCTAACTCACCC	TGAATCCCGCTCGTGTCAAT	NW_009258122.1:2091161+2091402	242	10		7	8
				NW_009258122.1_p6497_345_(ACTT)10_2	TTCATGCCGCTAACTCACCC	TACCCTGTTGAATCCCGCTC	NW_009258122.1:2091161+2091410	250	10		7	8
				NW_009258122.1_p6497_345_(ACTT)10_3	TTCATGCCGCTAACTCACCC	GAATCCCGCTCGTGTCAATG	NW_009258122.1:2091161+2091401	241	10		7	8
				NW_009258122.1_p6497_345_(ACTT)10_4	TTCATGCCGCTAACTCACCC	GTTGAATCCCGCTCGTGTCA	NW_009258122.1:2091161+2091404	244	10		7	8
PsSSR133	NW_009258122.1_p6497_490	AT	NW_009258122.1:3214455+3214472	NW_009258122.1_p6497_490_(AT)9_0	CGTGTGATTTCCGGTAGGCT	TTTGTCCAGACTGAAGGCCC	NW_009258122.1:3214318+3214540	223	9	9	8
				NW_009258122.1_p6497_490_(AT)9_1	CACTGGAAAACGGGTTCCCT	TTTGTCCAGACTGAAGGCCC	NW_009258122.1:3214338+3214540	203	9	9	8
				NW_009258122.1_p6497_490_(AT)9_2	TCACTGGAAAACGGGTTCCC	TTTGTCCAGACTGAAGGCCC	NW_009258122.1:3214337+3214540	204	9	9	8
				NW_009258122.1_p6497_490_(AT)9_3	CGTGTGATTTCCGGTAGGCT	CCCCGGCGGTAAGTGTAAAA	NW_009258122.1:3214318+3214523	206	9	9	8
				NW_009258122.1_p6497_490_(AT)9_4	TAGGCTCACTGGAAAACGGG	TTTGTCCAGACTGAAGGCCC	NW_009258122.1:3214332+3214540	209	9	9	8
PsSSR134	NW_009258123.1_p6497_67	TCTAT	NW_009258123.1:521950+521994	NW_009258123.1_p6497_67_(TCTAT)9_0	TGGGTTCATGACACGGTGAT	CGCTAGAAATGCAACTGGGC	NW_009258123.1:521895+522104	210	9	8	8	11
				NW_009258123.1_p6497_67_(TCTAT)9_1	ATGGGTTCATGACACGGTGA	CGCTAGAAATGCAACTGGGC	NW_009258123.1:521894+522104	211	9	8	8	11
				NW_009258123.1_p6497_67_(TCTAT)9_2	GGGTTCATGACACGGTGATG	CGCTAGAAATGCAACTGGGC	NW_009258123.1:521896+522104	209	9	8	8	11
				NW_009258123.1_p6497_67_(TCTAT)9_3	ATGGGTTCATGACACGGTGAT	CGCTAGAAATGCAACTGGGC	NW_009258123.1:521894+522104	211	9	8	8	11
				NW_009258123.1_p6497_67_(TCTAT)9_4	TGGGTTCATGACACGGTGAT	CCGCTAGAAATGCAACTGGG	NW_009258123.1:521895+522105	211	9	8	8	11
PsSSR135	NW_009258123.1_p6497_76	CAAGT	NW_009258123.1:592549+592588	NW_009258123.1_p6497_76_(CAAGT)8_0	CCGCCCCTCATAGGTCAAAA	GAACGTCACCTGCTTCTCCA	NW_009258123.1:592446+592648	203	8	7	3	7
				NW_009258123.1_p6497_76_(CAAGT)8_1	CCGCCCCTCATAGGTCAAAA	AACGTCACCTGCTTCTCCAG	NW_009258123.1:592446+592647	202	8	7	3	7
				NW_009258123.1_p6497_76_(CAAGT)8_2	CCGCATTTCATCCAATCCGC	GAACGTCACCTGCTTCTCCA	NW_009258123.1:592419+592648	230	8	7	3	7
				NW_009258123.1_p6497_76_(CAAGT)8_3	CCGCATTTCATCCAATCCGC	AACGTCACCTGCTTCTCCAG	NW_009258123.1:592419+592647	229	8	7	3	7
				NW_009258123.1_p6497_76_(CAAGT)8_4	CCGCCCCTCATAGGTCAAAA	CCTGCTTCTCCAGGTCGAAG	NW_009258123.1:592446+592640	195	8	7	3	7
PsSSR136	NW_009258123.1_p6497_94	CTG	NW_009258123.1:695537+695557	NW_009258123.1_p6497_94_(CTG)7_0	TCGAGTCGCTCTTCTTGCTG	GCAGCCAGCTTCCTCACTTA	NW_009258123.1:695508+695691	184	7		6	6
				NW_009258123.1_p6497_94_(CTG)7_1	CGCTCTTCTTGCTGTTGCTG	GCAGCCAGCTTCCTCACTTA	NW_009258123.1:695514+695691	178	7		6	6
				NW_009258123.1_p6497_94_(CTG)7_2	GTCGCTCTTCTTGCTGTTGC	GCAGCCAGCTTCCTCACTTA	NW_009258123.1:695512+695691	180	7		6	6
				NW_009258123.1_p6497_94_(CTG)7_3	TCGAGTCGCTCTTCTTGCTG	CATCATCTGGATTTGCGCGG	NW_009258123.1:695508+695730	223	7		6	6
				NW_009258123.1_p6497_94_(CTG)7_4	CGCTCTTCTTGCTGTTGCTG	CATCATCTGGATTTGCGCGG	NW_009258123.1:695514+695730	217	7		6	6
PsSSR137	NW_009258123.1_p6497_120	ATTT	NW_009258123.1:938170+938233	NW_009258123.1_p6497_120_(ATTT)16_0	TTGACGGTTCTGTCGTACGG	TTCTCGGCCCAGAGACACTA	NW_009258123.1:938074+938321	248	16		21	18
				NW_009258123.1_p6497_120_(ATTT)16_1	CTAATGCGGCTCCCAGTCTG	TTCTCGGCCCAGAGACACTA	NW_009258123.1:938134+938321	188	16		21	18
				NW_009258123.1_p6497_120_(ATTT)16_2	TTGACGGTTCTGTCGTACGG	TCACATCCTTGTCCGTCTGG	NW_009258123.1:938074+938293	220	16		21	18
				NW_009258123.1_p6497_120_(ATTT)16_3	GTTCTGTCGTACGGGTTGGG	TTCTCGGCCCAGAGACACTA	NW_009258123.1:938080+938321	242	16		21	18
				NW_009258123.1_p6497_120_(ATTT)16_4	GGTTCTGTCGTACGGGTTGG	TTCTCGGCCCAGAGACACTA	NW_009258123.1:938079+938321	243	16		21	18
PsSSR138	NW_009258123.1_p6497_278	GA	NW_009258123.1:1879271+1879292	NW_009258123.1_p6497_278_(GA)11_0	CAGACGCAGCGTTTTCCTTT	CCAATGAACCGGAGCTGCTA	NW_009258123.1:1879157+1879365	209	11	8	11	11
				NW_009258123.1_p6497_278_(GA)11_1	CAGACGCAGCGTTTTCCTTT	CGTACCAATGAACCGGAGCT	NW_009258123.1:1879157+1879369	213	11	8	11	11
				NW_009258123.1_p6497_278_(GA)11_2	CAGACGCAGCGTTTTCCTTT	TACCAATGAACCGGAGCTGC	NW_009258123.1:1879157+1879367	211	11	8	11	11
				NW_009258123.1_p6497_278_(GA)11_3	CAGACGCAGCGTTTTCCTTT	GCGGCTCAAACTTTACCAGG	NW_009258123.1:1879157+1879343	187	11	8	11	11
				NW_009258123.1_p6497_278_(GA)11_4	ACAGACGCAGCGTTTTCCTT	CCAATGAACCGGAGCTGCTA	NW_009258123.1:1879156+1879365	210	11	8	11	11
PsSSR139	NW_009258123.1_p6497_362	CA	NW_009258123.1:2569964+2569977	NW_009258123.1_p6497_362_(CA)7_0	GGATACTCTGCACGACCAGG	TGCGTCTATCCGACAACTCG	NW_009258123.1:2569863+2570080	218	7		8	7
				NW_009258123.1_p6497_362_(CA)7_1	GGATACTCTGCACGACCAGG	GGTGCGTCTATCCGACAACT	NW_009258123.1:2569863+2570082	220	7		8	7
				NW_009258123.1_p6497_362_(CA)7_2	GGATACTCTGCACGACCAGG	AGGCTGGGAATATTCGCGTT	NW_009258123.1:2569863+2570029	167	7		8	7
				NW_009258123.1_p6497_362_(CA)7_3	CCAACGCACGACTTGACTTC	TGCGTCTATCCGACAACTCG	NW_009258123.1:2569840+2570080	241	7		8	7
				NW_009258123.1_p6497_362_(CA)7_4	GGATACTCTGCACGACCAGG	ATACCCGACATGCGCTTCTC	NW_009258123.1:2569863+2570111	249	7		8	7
PsSSR140	NW_009258124.1_p6497_211	GAGCAG	NW_009258124.1:1411391+1411420	NW_009258124.1_p6497_211_(GAGCAG)5_0	CAGAAATGATTCCGCGCTCG	CTTCAGTGCGTCGTCATCCA	NW_009258124.1:1411362+1411552	191	5		3
				NW_009258124.1_p6497_211_(GAGCAG)5_1	CAGAAATGATTCCGCGCTCG	TTCAGTGCGTCGTCATCCAC	NW_009258124.1:1411362+1411551	190	5		3
				NW_009258124.1_p6497_211_(GAGCAG)5_2	CGTTTGCCAAAGTGGGTTCA	CTTCAGTGCGTCGTCATCCA	NW_009258124.1:1411344+1411552	209	5		3
				NW_009258124.1_p6497_211_(GAGCAG)5_3	TTGACGTTTGCCAAAGTGGG	CTTCAGTGCGTCGTCATCCA	NW_009258124.1:1411340+1411552	213	5		3
				NW_009258124.1_p6497_211_(GAGCAG)5_4	ACGTTTGCCAAAGTGGGTTC	CTTCAGTGCGTCGTCATCCA	NW_009258124.1:1411343+1411552	210	5		3
PsSSR141	NW_009258124.1_p6497_241	GTG	NW_009258124.1:1558965+1558997	NW_009258124.1_p6497_241_(GTG)11_1	TTTGCAGCTACAGAGTCCCG	TCGACATGGCGAAAACCTCA	NW_009258124.1:1558930+1559071	142	11	7
PsSSR142	NW_009258124.1_p6497_253	ACG	NW_009258124.1:1633249+1633269	NW_009258124.1_p6497_253_(ACG)7_0	AGGACGAGCTCTTCTCCACT	TGGTCGAGTCTTGCGTAGTG	NW_009258124.1:1633160+1633375	216	7	7	8	7
				NW_009258124.1_p6497_253_(ACG)7_1	AGGACGAGCTCTTCTCCACT	GTGGTCGAGTCTTGCGTAGT	NW_009258124.1:1633160+1633376	217	7	7	8	7
				NW_009258124.1_p6497_253_(ACG)7_2	AGGACGAGCTCTTCTCCACT	CCCGATCCCGTAGTCGATTC	NW_009258124.1:1633160+1633409	250	7	7	8	7
				NW_009258124.1_p6497_253_(ACG)7_3	GGACGAGCTCTTCTCCACTG	TGGTCGAGTCTTGCGTAGTG	NW_009258124.1:1633161+1633375	215	7	7	8	7
				NW_009258124.1_p6497_253_(ACG)7_4	GGACGAGCTCTTCTCCACTG	GTGGTCGAGTCTTGCGTAGT	NW_009258124.1:1633161+1633376	216	7	7	8	7
PsSSR143	NW_009258124.1_p6497_335	ACAGCT	NW_009258124.1:2317622+2317663	NW_009258124.1_p6497_335_(ACAGCT)7_0	AAGACGAAGAGTGGACTGCG	CATGTACGTGGAGAGGTCGG	NW_009258124.1:2317583+2317782	200	7	6	3	7
				NW_009258124.1_p6497_335_(ACAGCT)7_1	AAGACGAAGAGTGGACTGCG	CCATGTACGTGGAGAGGTCG	NW_009258124.1:2317583+2317783	201	7	6	3	7
				NW_009258124.1_p6497_335_(ACAGCT)7_2	AAGACGAAGAGTGGACTGCG	GGATTCGATGGGTTCCTGCA	NW_009258124.1:2317583+2317731	149	7	6	3	7
				NW_009258124.1_p6497_335_(ACAGCT)7_3	AAGACGAAGAGTGGACTGCG	TGGATTCGATGGGTTCCTGC	NW_009258124.1:2317583+2317732	150	7	6	3	7
				NW_009258124.1_p6497_335_(ACAGCT)7_4	AAGACGAAGAGTGGACTGCG	CGAGTTAGCTGCAGCAGAGT	NW_009258124.1:2317583+2317703	121	7	6	3	7
PsSSR144	NW_009258125.1_p6497_28	AG	NW_009258125.1:200220+200247	NW_009258125.1_p6497_28_(AG)14_0	TTCTGCATTTGTCGCGCAAG	TTGTACAGGATGGGCTGCAG	NW_009258125.1:200176+200360	185	14	11		14
				NW_009258125.1_p6497_28_(AG)14_1	TTCTGCATTTGTCGCGCAAG	CTTGTACAGGATGGGCTGCA	NW_009258125.1:200176+200361	186	14	11		14
				NW_009258125.1_p6497_28_(AG)14_2	CTTCTGCATTTGTCGCGCAA	TTGTACAGGATGGGCTGCAG	NW_009258125.1:200175+200360	186	14	11		14
				NW_009258125.1_p6497_28_(AG)14_3	CTTCTGCATTTGTCGCGCAA	CTTGTACAGGATGGGCTGCA	NW_009258125.1:200175+200361	187	14	11		14
				NW_009258125.1_p6497_28_(AG)14_4	ACAGTACTGTCCACCTTGGC	TTGTACAGGATGGGCTGCAG	NW_009258125.1:200142+200360	219	14	11		14
PsSSR145	NW_009258125.1_p6497_74	CTTGGT	NW_009258125.1:531052+531099	NW_009258125.1_p6497_74_(CTTGGT)8_0	ACGGACAACTGCAACCTTCA	ATCCACGTGCAGCAGATCAA	NW_009258125.1:530960+531135	176	8	8		9
				NW_009258125.1_p6497_74_(CTTGGT)8_1	ACGGACAACTGCAACCTTCA	AAGATCATCCACGTGCAGCA	NW_009258125.1:530960+531141	182	8	8		9
				NW_009258125.1_p6497_74_(CTTGGT)8_2	TCACGGACAACTGCAACCTT	ATCCACGTGCAGCAGATCAA	NW_009258125.1:530958+531135	178	8	8		9
				NW_009258125.1_p6497_74_(CTTGGT)8_3	TCACGGACAACTGCAACCTT	AAGATCATCCACGTGCAGCA	NW_009258125.1:530958+531141	184	8	8		9
				NW_009258125.1_p6497_74_(CTTGGT)8_4	TACACTCTCGCTCTTCGCAC	ATCCACGTGCAGCAGATCAA	NW_009258125.1:531005+531135	131	8	8		9
PsSSR146	NW_009258125.1_p6497_236	AGTTT	NW_009258125.1:1517809+1517858	NW_009258125.1_p6497_236_(AGTTT)10_3	AGCGTGGCTTCCTAGTTACAC	TCGCCGCCTCGTAACTTATG	NW_009258125.1:1517782+1517990	209	10		9
PsSSR147	NW_009258125.1_p6497_260	CCAAGA	NW_009258125.1:1641252+1641317	NW_009258125.1_p6497_260_(CCAAGA)11_0	GCGCGAGAGAGATGGAGATC	CGGCTCCTGCTCCTGGTT	NW_009258125.1:1641164+1641339	176	11	11		12
				NW_009258125.1_p6497_260_(CCAAGA)11_1	ATTGATCAGGTGGCCAGCAG	CGGCTCCTGCTCCTGGTT	NW_009258125.1:1641108+1641339	232	11	11		12
				NW_009258125.1_p6497_260_(CCAAGA)11_2	GAGAGATGGAGATCTGGGCG	CGGCTCCTGCTCCTGGTT	NW_009258125.1:1641170+1641339	170	11	11		12
				NW_009258125.1_p6497_260_(CCAAGA)11_3	TATTGATCAGGTGGCCAGCA	CGGCTCCTGCTCCTGGTT	NW_009258125.1:1641107+1641339	233	11	11		12
				NW_009258125.1_p6497_260_(CCAAGA)11_4	TTGATCAGGTGGCCAGCAG	CGGCTCCTGCTCCTGGTT	NW_009258125.1:1641109+1641339	231	11	11		12
PsSSR148	NW_009258125.1_p6497_301	AAC	NW_009258125.1:1853364+1853387	NW_009258125.1_p6497_301_(AAC)8_0	ATTCACAGTGCCCAGCTACC	TGCCCGAGAACTTGTTTCGA	NW_009258125.1:1853341+1853525	185	8		15	8
				NW_009258125.1_p6497_301_(AAC)8_1	CGGTCCTCGAAGTTTGTGGA	TGAAGGCTTGGTAAGTGCGT	NW_009258125.1:1853234+1853463	230	8		15	8
				NW_009258125.1_p6497_301_(AAC)8_2	TCGAAGTTTGTGGAGCTCCC	TGAAGGCTTGGTAAGTGCGT	NW_009258125.1:1853240+1853463	224	8		15	8
				NW_009258125.1_p6497_301_(AAC)8_3	ATTCACAGTGCCCAGCTACC	TGAAGGCTTGGTAAGTGCGT	NW_009258125.1:1853341+1853463	123	8		15	8
PsSSR149	NW_009258126.1_p6497_265	GGTT	NW_009258126.1:1391921+1391940	NW_009258126.1_p6497_265_(GGTT)5_0	GTCTTGCCCAGGATCACCTC	AGACTCACTCAAGCGTCTGC	NW_009258126.1:1391761+1391971	211	5	5	2
				NW_009258126.1_p6497_265_(GGTT)5_1	ACGGTGGGGAAGTACTCCTT	TCAACTCACAGGTCTGCGTC	NW_009258126.1:1391848+1392024	177	5	5	2	5
				NW_009258126.1_p6497_265_(GGTT)5_2	ACGGTGGGGAAGTACTCCTT	CAACTCACAGGTCTGCGTCT	NW_009258126.1:1391848+1392023	176	5	5	2	5
				NW_009258126.1_p6497_265_(GGTT)5_3	ACGGTGGGGAAGTACTCCTT	CTCAACTCACAGGTCTGCGT	NW_009258126.1:1391848+1392025	178	5	5	2	5
				NW_009258126.1_p6497_265_(GGTT)5_4	ACGGTGGGGAAGTACTCCTT	AGACTCACTCAAGCGTCTGC	NW_009258126.1:1391848+1391971	124	5	5	2	5
PsSSR150	NW_009258126.1_p6497_275	TGAA	NW_009258126.1:1428031+1428054	NW_009258126.1_p6497_275_(TGAA)6_0	ACTCAGGAGGCATGATCCCT	TTTCAACTTGTCAGCGCTGC	NW_009258126.1:1427929+1428078	150	6	4	6	6
				NW_009258126.1_p6497_275_(TGAA)6_1	AGGCATGATCCCTCCCTCAT	TTTCAACTTGTCAGCGCTGC	NW_009258126.1:1427936+1428078	143	6	4	6	6
				NW_009258126.1_p6497_275_(TGAA)6_2	TGGTTTCGCCGGTAAACTCA	TTTCAACTTGTCAGCGCTGC	NW_009258126.1:1427849+1428078	230	6	4	6	6
				NW_009258126.1_p6497_275_(TGAA)6_3	GCCGGTAAACTCAGTTTCGC	TTTCAACTTGTCAGCGCTGC	NW_009258126.1:1427856+1428078	223	6	4	6	6
				NW_009258126.1_p6497_275_(TGAA)6_4	ACTCAGGAGGCATGATCCCT	TTGCAAGCATTACGCCTTCG	NW_009258126.1:1427929+1428098	170	6	4	6	6
PsSSR151	NW_009258126.1_p6497_278	CAGT	NW_009258126.1:1455954+1455985	NW_009258126.1_p6497_278_(CAGT)8_0	TCTGTCGCCCCTTTTGTACC	TGGAGGTGGAGATGTAGCCA	NW_009258126.1:1455849+1456042	194	8	5	8	8
				NW_009258126.1_p6497_278_(CAGT)8_1	TCGCCCCTTTTGTACCCTTC	TGGAGGTGGAGATGTAGCCA	NW_009258126.1:1455853+1456042	190	8	5	8	8
				NW_009258126.1_p6497_278_(CAGT)8_2	TCTGTCGCCCCTTTTGTACC	GATGTAGCCATCGCCTTGGA	NW_009258126.1:1455849+1456032	184	8	5	8	8
				NW_009258126.1_p6497_278_(CAGT)8_3	TCGCCCCTTTTGTACCCTTC	GATGTAGCCATCGCCTTGGA	NW_009258126.1:1455853+1456032	180	8	5	8	8
				NW_009258126.1_p6497_278_(CAGT)8_4	GCCAGTCAATTCCGAACAGC	TTGGGGTCCCGTACATTGTG	NW_009258126.1:1455926+1456154	229	8	5	8	8
PsSSR152	NW_009258126.1_p6497_293	GAC	NW_009258126.1:1625843+1625872	NW_009258126.1_p6497_293_(GAC)10_0	AATCCAACAGTGGCCGTGAT	TGGTACACTTGCTGCCTCTG	NW_009258126.1:1625811+1625910	100	10	9	10	10
				NW_009258126.1_p6497_293_(GAC)10_1	AATCCAACAGTGGCCGTGAT	GACGACGACACGGAAGGATT	NW_009258126.1:1625811+1625943	133	10	9	10	10
				NW_009258126.1_p6497_293_(GAC)10_2	AATCCAACAGTGGCCGTGAT	CGTCGCAATTGCTGGTACAC	NW_009258126.1:1625811+1625922	112	10	9	10	10
				NW_009258126.1_p6497_293_(GAC)10_3	AATCCAACAGTGGCCGTGAT	GTGACTGCTAGCCGAGGAAA	NW_009258126.1:1625811+1625995	185	10	9	10	10
				NW_009258126.1_p6497_293_(GAC)10_4	AATCCAACAGTGGCCGTGAT	TGCTAGCCGAGGAAAAGGAC	NW_009258126.1:1625811+1625990	180	10	9	10	10
PsSSR153	NW_009258127.1_p6497_260	CAG	NW_009258127.1:1976605+1976619	NW_009258127.1_p6497_260_(CAG)5_0	TCAGTACACAACCGTCCAGC	TGTTGTTGTCAAGCGCTTGG	NW_009258127.1:1976419+1976654	236	5		6	5
				NW_009258127.1_p6497_260_(CAG)5_1	AGTACACAACCGTCCAGCTG	TGTTGTTGTCAAGCGCTTGG	NW_009258127.1:1976421+1976654	234	5		6	5
				NW_009258127.1_p6497_260_(CAG)5_2	CAGTACACAACCGTCCAGCT	TGTTGTTGTCAAGCGCTTGG	NW_009258127.1:1976420+1976654	235	5		6	5
				NW_009258127.1_p6497_260_(CAG)5_3	TCAGTACACAACCGTCCAGC	GTTGTTGTCAAGCGCTTGGG	NW_009258127.1:1976419+1976653	235	5		6	5
				NW_009258127.1_p6497_260_(CAG)5_4	AGTACACAACCGTCCAGCTG	GTTGTTGTCAAGCGCTTGGG	NW_009258127.1:1976421+1976653	233	5		6	5
PsSSR154	NW_009258128.1_p6497_181	TGT	NW_009258128.1:1102018+1102032	NW_009258128.1_p6497_181_(TGT)5_0	ACGTCTGACATGTTGTGGCT	CCCTCAAGTCGCAGGATCTG	NW_009258128.1:1101967+1102208	242	5		6	6
				NW_009258128.1_p6497_181_(TGT)5_1	CACTTTGGACTGCACATGGC	CTTTGAAGCTTTGGGCCAGG	NW_009258128.1:1101915+1102071	157	5		6	6
				NW_009258128.1_p6497_181_(TGT)5_2	GCACTTTGGACTGCACATGG	CTTTGAAGCTTTGGGCCAGG	NW_009258128.1:1101914+1102071	158	5		6	6
				NW_009258128.1_p6497_181_(TGT)5_3	GGCACTTTGGACTGCACATG	CTTTGAAGCTTTGGGCCAGG	NW_009258128.1:1101913+1102071	159	5		6	6
				NW_009258128.1_p6497_181_(TGT)5_4	CACTTTGGACTGCACATGGC	TGCAGAACACAGAGCTCCTC	NW_009258128.1:1101915+1102145	231	5		6	6
PsSSR155	NW_009258130.1_p6497_55	TG	NW_009258130.1:341613+341628	NW_009258130.1_p6497_55_(TG)8_0	AGTGATCGCCGTATGACGTC	GAGCGGGAATTTCACTTCGC	NW_009258130.1:341424+341666	243	8	6	6
				NW_009258130.1_p6497_55_(TG)8_1	GAGTGATCGCCGTATGACGT	GAGCGGGAATTTCACTTCGC	NW_009258130.1:341423+341666	244	8	6	6
				NW_009258130.1_p6497_55_(TG)8_2	AGTGATCGCCGTATGACGTC	GAGGGAGGAGCGGGAATTTC	NW_009258130.1:341424+341673	250	8	6	6
				NW_009258130.1_p6497_55_(TG)8_3	AGTGATCGCCGTATGACGTC	GCGGGAATTTCACTTCGCAA	NW_009258130.1:341424+341664	241	8	6	6
				NW_009258130.1_p6497_55_(TG)8_4	GAGTGATCGCCGTATGACGT	GCGGGAATTTCACTTCGCAA	NW_009258130.1:341423+341664	242	8	6	6
PsSSR156	NW_009258130.1_p6497_116	CTG	NW_009258130.1:689140+689157	NW_009258130.1_p6497_116_(CTG)6_0	CGCTGAATACGCCTGCAAAA	CTGCCGAATGATGTCGCTTG	NW_009258130.1:689101+689232	132	6	6	7
				NW_009258130.1_p6497_116_(CTG)6_1	CGCTGAATACGCCTGCAAAA	TCCATCCTGGGTCGGGTATT	NW_009258130.1:689101+689281	181	6	6	7
				NW_009258130.1_p6497_116_(CTG)6_2	CGCTGAATACGCCTGCAAAA	TTCCATCCTGGGTCGGGTAT	NW_009258130.1:689101+689282	182	6	6	7
				NW_009258130.1_p6497_116_(CTG)6_3	CGCTGAATACGCCTGCAAAA	GAATGATGTCGCTTGGCACC	NW_009258130.1:689101+689227	127	6	6	7
				NW_009258130.1_p6497_116_(CTG)6_4	CGCTGAATACGCCTGCAAAA	GTATCACCCCAGCCGCAATA	NW_009258130.1:689101+689339	239	6	6	7
PsSSR157	NW_009258133.1_p6497_26	GCA	NW_009258133.1:190862+190876	NW_009258133.1_p6497_26_(GCA)5_0	AGAGGAGCAATTGGAGGTGC	ATCTTCCACAGCGACCGTTT	NW_009258133.1:190711+190939	229	5		4	5
