# Supplementary material for: Comparative genomics approach to build a genome-wide database of high-quality, informative microsatellite markers: application on Phytophthora sojae, a soybean pathogen
Source: Sci Rep. 2019 May 28;9:7969. doi: 10.1038/s41598-019-44411-z (PMC6538632; doi:10.1038/s41598-019-44411-z)
Supplement: Supplementary file 2 — Table S2 [file 41598_2019_44411_MOESM2_ESM.xlsx]

## Sheet: Sheet1
Peak No.	Sample File Name	Peak Size	Peak Height	Area in Point	Area in BP	Data Point	Begin Point	Begin BP	End Point	End BP	Width in Point	Width in BP
B, 1	PsSSR1-Neg_A01.fsa		86	789	0	707	696	-1	715	-1	8	0
B, 2	PsSSR1-Neg_A01.fsa		69	833	0	744	732	-1	754	-1	12	0
B, 3	PsSSR1-Neg_A01.fsa		68	228	0	848	841	-1	854	-1	3	0
B, 4	PsSSR1-Neg_A01.fsa		169	1440	0	868	858	-1	882	-1	6	0
B, 5	PsSSR1-Neg_A01.fsa		65	598	0	891	882	-1	896	-1	7	0
B, 6	PsSSR1-Neg_A01.fsa		629	6461	0	935	920	-1	948	-1	9	0
B, 7	PsSSR1-Neg_A01.fsa		75	310	0	955	948	-1	960	-1	3	0
B, 8	PsSSR1-Neg_A01.fsa		495	4937	0	977	960	-1	980	-1	5	0
B, 9	PsSSR1-Neg_A01.fsa		32401	234420	0	990	980	-1	999	-1	6	0
B, 10	PsSSR1-Neg_A01.fsa	0.9722	83	536	78	1052	1039	-1	1060	2.0833	6	0.9056
B, 11	PsSSR1-Neg_A01.fsa	11.1111	98	776	107	1125	1118	10.1389	1132	12.0833	6	0.9228
B, 12	PsSSR1-Neg_A01.fsa	13.6111	303	2824	392	1143	1132	12.0833	1160	15.9722	7	1.0091
B, 13	PsSSR1-Neg_A01.fsa	17.2222	68	737	102	1169	1160	15.9722	1185	19.4444	10	1.5079
B, 14	PsSSR1-Neg_A01.fsa	31.3896	632	9201	1278	1267	1232	26.4546	1286	33.9577	13	1.8812
B, 15	PsSSR1-Neg_A01.fsa	80.3932	61	680	66	1718	1700	78.623	1723	80.8846	4	0.3933
B, 16	PsSSR1-Neg_A01.fsa	81.474	57	689	67	1729	1723	80.8846	1745	83.0444	4	0.4581
B, 17	PsSSR1-Neg_A01.fsa	139.073	85	458	42	2332	2324	138.332	2338	139.629	4	0.4625
B, 18	PsSSR1-Neg_A01.fsa	151.653	52	511	48	2465	2447	149.947	2477	152.791	6	0.6506
B, 19	PsSSR1-Neg_A01.fsa	217.094	78	510	47	3167	3159	216.344	3175	217.844	5	0.5208
B, 1	PsSSR1-P6497_A02.fsa		93	809	0	707	697	-1	716	-1	8	0
B, 2	PsSSR1-P6497_A02.fsa		75	855	0	744	732	-1	755	-1	11	0
B, 3	PsSSR1-P6497_A02.fsa		82	263	0	849	842	-1	855	-1	3	0
B, 4	PsSSR1-P6497_A02.fsa		177	1417	0	869	860	-1	884	-1	6	0
B, 5	PsSSR1-P6497_A02.fsa		65	532	0	891	884	-1	897	-1	9	0
B, 6	PsSSR1-P6497_A02.fsa		53	267	0	899	897	-1	907	-1	2	0
B, 7	PsSSR1-P6497_A02.fsa		762	7438	0	938	926	-1	949	-1	9	0
B, 8	PsSSR1-P6497_A02.fsa		129	570	0	956	949	-1	963	-1	4	0
B, 9	PsSSR1-P6497_A02.fsa		141	874	0	979	971	-1	982	-1	5	0
B, 10	PsSSR1-P6497_A02.fsa		11419	81160	0	992	982	-1	1000	-1	6	0
B, 11	PsSSR1-P6497_A02.fsa		2164	20215	0	1008	1000	-1	1016	-1	11	0
B, 12	PsSSR1-P6497_A02.fsa		345	1849	0	1022	1016	-1	1028	-1	5	0
B, 13	PsSSR1-P6497_A02.fsa		84	340	0	1035	1028	-1	1041	-1	3	0
B, 14	PsSSR1-P6497_A02.fsa		67	398	53	1048	1041	-1	1059	1.3986	4	0.5724
B, 15	PsSSR1-P6497_A02.fsa	2.5175	194	1638	229	1067	1059	1.3986	1081	4.4755	6	0.9149
B, 16	PsSSR1-P6497_A02.fsa	6.7133	74	357	49	1097	1089	5.5944	1105	7.8322	4	0.6507
B, 17	PsSSR1-P6497_A02.fsa	10.9091	70	436	60	1127	1119	9.7902	1131	11.4685	6	0.9129
B, 18	PsSSR1-P6497_A02.fsa	13.4266	278	2890	404	1145	1131	11.4685	1164	16.0839	7	1.0925
B, 19	PsSSR1-P6497_A02.fsa	17.3427	81	577	80	1173	1164	16.0839	1180	18.3217	7	1.0135
B, 20	PsSSR1-P6497_A02.fsa	31.3646	620	8792	1213	1269	1252	28.9835	1287	33.813	13	1.8368
B, 21	PsSSR1-P6497_A02.fsa	81.0839	58	669	65	1730	1728	80.8869	1758	83.8375	2	0.1967
B, 22	PsSSR1-P6497_A02.fsa	92.3425	69	1033	100	1845	1824	90.2965	1863	94.0927	18	1.7521
B, 23	PsSSR1-P6497_A02.fsa	138.34	140	843	77	2332	2323	137.51	2339	138.986	5	0.4714
B, 24	PsSSR1-P6497_A02.fsa	142.841	51	424	40	2380	2372	142.083	2397	144.451	7	0.6703
B, 25	PsSSR1-P6497_A02.fsa	206.971	50	482	44	3069	3062	206.33	3083	208.251	6	0.5489
B, 26	PsSSR1-P6497_A02.fsa	210.9	52	223	20	3112	3105	210.261	3117	211.357	4	0.3923
B, 27	PsSSR1-P6497_A02.fsa	212.724	127	569	51	3132	3125	212.086	3137	213.18	5	0.4877
B, 28	PsSSR1-P6497_A02.fsa	213.909	1185	6106	556	3145	3137	213.18	3151	214.456	4	0.4468
B, 29	PsSSR1-P6497_A02.fsa	215.002	903	4816	438	3157	3151	214.456	3159	215.184	5	0.5036
B, 30	PsSSR1-P6497_A02.fsa	216.003	23612	135092	12292	3168	3159	215.184	3175	216.64	5	0.4735
B, 31	PsSSR1-P6497_A02.fsa	216.913	1687	9948	904	3178	3175	216.64	3186	217.64	6	0.5481
B, 1	PsSSR1-P6497_A03.fsa		79	698	0	683	671	-1	691	-1	8	0
B, 2	PsSSR1-P6497_A03.fsa		69	839	0	719	707	-1	730	-1	13	0
B, 3	PsSSR1-P6497_A03.fsa		53	530	0	776	769	-1	792	-1	8	0
B, 4	PsSSR1-P6497_A03.fsa		61	222	0	823	816	-1	829	-1	3	0
B, 5	PsSSR1-P6497_A03.fsa		171	1513	0	844	829	-1	858	-1	6	0
B, 6	PsSSR1-P6497_A03.fsa		60	442	0	865	858	-1	869	-1	7	0
B, 7	PsSSR1-P6497_A03.fsa		965	9357	0	911	898	-1	922	-1	9	0
B, 8	PsSSR1-P6497_A03.fsa		116	576	0	930	922	-1	936	-1	5	0
B, 9	PsSSR1-P6497_A03.fsa		2857	22478	0	964	954	-1	971	-1	6	0
B, 10	PsSSR1-P6497_A03.fsa		1858	17443	0	981	971	-1	989	-1	8	0
B, 11	PsSSR1-P6497_A03.fsa		321	1870	0	994	989	-1	1000	-1	7	0
B, 12	PsSSR1-P6497_A03.fsa		58	295	0	1007	1000	-1	1013	-1	5	0
B, 13	PsSSR1-P6497_A03.fsa	2.8169	110	949	133	1040	1031	1.5493	1052	4.507	9	1.3311
B, 14	PsSSR1-P6497_A03.fsa	11.2676	62	455	64	1100	1091	10	1103	11.6901	7	1.0526
B, 15	PsSSR1-P6497_A03.fsa	13.5211	243	2417	340	1116	1103	11.6901	1126	14.9296	7	1.0169
B, 16	PsSSR1-P6497_A03.fsa	17.4648	92	717	100	1144	1135	16.1972	1153	18.7324	7	1.0368
B, 17	PsSSR1-P6497_A03.fsa	31.2922	699	11322	1564	1238	1218	28.4614	1267	35.2334	14	2.0284
B, 18	PsSSR1-P6497_A03.fsa	72.8754	59	406	41	1612	1604	72.0642	1622	73.887	4	0.5014
B, 19	PsSSR1-P6497_A03.fsa	80.5961	67	823	81	1689	1670	78.7055	1692	80.8941	7	0.7627
B, 20	PsSSR1-P6497_A03.fsa	81.2912	60	675	66	1696	1692	80.8941	1713	82.9776	5	0.5358
B, 21	PsSSR1-P6497_A03.fsa	92.1594	111	1832	180	1806	1786	90.191	1822	93.7318	18	1.8442
B, 22	PsSSR1-P6497_A03.fsa	131.875	85	418	39	2218	2210	131.128	2223	132.343	4	0.4093
B, 23	PsSSR1-P6497_A03.fsa	133.09	121	832	77	2231	2223	132.343	2240	133.931	6	0.5731
B, 24	PsSSR1-P6497_A03.fsa	152.424	68	575	55	2435	2426	151.562	2444	153.286	7	0.7538
B, 25	PsSSR1-P6497_A03.fsa	155.778	59	402	38	2470	2464	155.202	2479	156.641	6	0.6192
B, 26	PsSSR1-P6497_A03.fsa	207.208	128	1117	104	3014	3004	206.274	3026	208.327	6	0.6367
B, 27	PsSSR1-P6497_A03.fsa	212.793	111	438	40	3074	3068	212.236	3078	213.165	4	0.3821
B, 28	PsSSR1-P6497_A03.fsa	213.907	1513	7798	722	3086	3078	213.165	3092	214.462	4	0.4497
B, 29	PsSSR1-P6497_A03.fsa	215.017	1124	6201	573	3098	3092	214.462	3100	215.202	5	0.4992
B, 30	PsSSR1-P6497_A03.fsa	215.941	32277	186353	17212	3108	3100	215.202	3116	216.68	5	0.4823
B, 31	PsSSR1-P6497_A03.fsa	216.957	1551	8865	818	3119	3116	216.68	3127	217.695	4	0.4436
B, 1	PsSSR1-P7064_A04.fsa		155	1379	0	684	672	-1	692	-1	8	0
B, 2	PsSSR1-P7064_A04.fsa		62	485	0	698	692	-1	709	-1	7	0
B, 3	PsSSR1-P7064_A04.fsa		118	1436	0	722	709	-1	731	-1	12	0
B, 4	PsSSR1-P7064_A04.fsa		62	452	0	735	731	-1	745	-1	8	0
B, 5	PsSSR1-P7064_A04.fsa		77	501	0	765	756	-1	770	-1	6	0
B, 6	PsSSR1-P7064_A04.fsa		69	604	0	776	770	-1	789	-1	8	0
B, 7	PsSSR1-P7064_A04.fsa		313	2562	0	848	838	-1	861	-1	6	0
B, 8	PsSSR1-P7064_A04.fsa		102	1151	0	868	861	-1	884	-1	13	0
B, 9	PsSSR1-P7064_A04.fsa		1687	16752	0	914	894	-1	925	-1	9	0
B, 10	PsSSR1-P7064_A04.fsa		224	1110	0	932	925	-1	939	-1	5	0
B, 11	PsSSR1-P7064_A04.fsa		338	1742	0	955	946	-1	957	-1	5	0
B, 12	PsSSR1-P7064_A04.fsa		5107	39804	0	967	957	-1	974	-1	6	0
B, 13	PsSSR1-P7064_A04.fsa		3407	31680	0	984	974	-1	991	-1	7	0
B, 14	PsSSR1-P7064_A04.fsa		547	3166	0	996	991	-1	1003	-1	5	0
B, 15	PsSSR1-P7064_A04.fsa		90	366	0	1010	1003	-1	1016	-1	4	0
B, 16	PsSSR1-P7064_A04.fsa	0.5634	63	422	63	1026	1016	-1	1034	1.6901	6	1.0088
B, 17	PsSSR1-P7064_A04.fsa	2.8169	201	1615	227	1042	1034	1.6901	1064	5.9155	6	0.8741
B, 18	PsSSR1-P7064_A04.fsa	11.1268	126	853	120	1101	1093	10	1106	11.831	6	0.8896
B, 19	PsSSR1-P7064_A04.fsa	13.662	456	4410	621	1119	1106	11.831	1136	16.0563	7	1.0419
B, 20	PsSSR1-P7064_A04.fsa	17.3239	109	775	109	1145	1136	16.0563	1155	18.7324	6	0.9639
B, 21	PsSSR1-P7064_A04.fsa	31.4312	1129	16759	2337	1241	1218	28.173	1260	34.0303	13	1.8828
B, 22	PsSSR1-P7064_A04.fsa	63.5451	61	310	32	1523	1516	62.8179	1531	64.3745	4	0.5059
B, 23	PsSSR1-P7064_A04.fsa	72.8754	103	707	71	1614	1606	72.0642	1625	73.988	5	0.5747
B, 24	PsSSR1-P7064_A04.fsa	81.2912	100	2053	203	1698	1672	78.7055	1713	82.7793	20	2.0674
B, 25	PsSSR1-P7064_A04.fsa	91.9627	191	3142	309	1806	1788	90.191	1824	93.7318	15	1.5432
B, 26	PsSSR1-P7064_A04.fsa	99.9023	68	449	44	1887	1880	99.2183	1895	100.702	5	0.5594
B, 27	PsSSR1-P7064_A04.fsa	131.466	147	843	78	2217	2209	130.718	2225	132.215	4	0.4646
B, 28	PsSSR1-P7064_A04.fsa	133.244	230	1648	154	2236	2225	132.215	2246	134.181	5	0.5556
B, 29	PsSSR1-P7064_A04.fsa	139.624	104	648	61	2304	2297	138.966	2312	140.384	5	0.5586
B, 30	PsSSR1-P7064_A04.fsa	144.607	60	330	31	2356	2348	143.839	2364	145.376	5	0.4813
B, 31	PsSSR1-P7064_A04.fsa	152.297	81	491	47	2436	2428	151.527	2443	152.97	5	0.5119
B, 32	PsSSR1-P7064_A04.fsa	155.665	60	370	35	2471	2465	155.087	2478	156.339	5	0.5473
B, 33	PsSSR1-P7064_A04.fsa	207.049	472	4234	392	3015	3007	206.307	3030	208.439	6	0.617
B, 34	PsSSR1-P7064_A04.fsa	208.81	83	561	52	3034	3030	208.439	3040	209.366	4	0.4287
B, 35	PsSSR1-P7064_A04.fsa	209.83	60	283	26	3045	3040	209.366	3051	210.386	5	0.5277
B, 36	PsSSR1-P7064_A04.fsa	211.035	58	242	22	3058	3051	210.386	3061	211.313	4	0.4552
B, 37	PsSSR1-P7064_A04.fsa	211.869	101	368	34	3067	3061	211.313	3071	212.239	3	0.3497
B, 38	PsSSR1-P7064_A04.fsa	212.795	231	1012	93	3077	3071	212.239	3081	213.166	4	0.4053
B, 39	PsSSR1-P7064_A04.fsa	213.907	3000	15238	1418	3089	3081	213.166	3095	214.469	4	0.4466
B, 40	PsSSR1-P7064_A04.fsa	215.97	31832	255511	23961	3111	3102	215.126	3119	216.72	7	0.6874
B, 41	PsSSR1-P7064_A04.fsa	217.001	3201	17333	1624	3122	3119	216.72	3130	217.751	4	0.4548
B, 42	PsSSR1-P7064_A04.fsa	218.032	50	142	13	3133	3130	217.751	3139	218.595	4	0.3849
B, 1	PsSSR1-P7064_A05.fsa		104	951	0	689	678	-1	697	-1	9	0
B, 2	PsSSR1-P7064_A05.fsa		97	1114	0	724	713	-1	735	-1	12	0
B, 3	PsSSR1-P7064_A05.fsa		66	398	0	770	761	-1	775	-1	5	0
B, 4	PsSSR1-P7064_A05.fsa		63	622	0	783	775	-1	800	-1	8	0
B, 5	PsSSR1-P7064_A05.fsa		82	250	0	831	824	-1	836	-1	2	0
B, 6	PsSSR1-P7064_A05.fsa		207	1833	0	849	840	-1	863	-1	6	0
B, 7	PsSSR1-P7064_A05.fsa		72	868	0	871	863	-1	887	-1	15	0
B, 8	PsSSR1-P7064_A05.fsa		1228	11837	0	918	905	-1	929	-1	9	0
B, 9	PsSSR1-P7064_A05.fsa		148	734	0	936	929	-1	942	-1	5	0
B, 10	PsSSR1-P7064_A05.fsa		230	1481	0	958	948	-1	961	-1	6	0
B, 11	PsSSR1-P7064_A05.fsa		3461	26115	0	970	961	-1	977	-1	6	0
B, 12	PsSSR1-P7064_A05.fsa		2252	20448	0	987	977	-1	995	-1	7	0
B, 13	PsSSR1-P7064_A05.fsa		325	1514	0	1000	995	-1	1006	-1	4	0
B, 14	PsSSR1-P7064_A05.fsa		61	192	0	1012	1006	-1	1019	-1	3	0
B, 15	PsSSR1-P7064_A05.fsa	2.4114	112	1024	145	1045	1037	1.2766	1058	4.2553	11	1.6131
B, 16	PsSSR1-P7064_A05.fsa	11.0638	95	676	95	1106	1097	9.7872	1110	11.6312	6	0.9458
B, 17	PsSSR1-P7064_A05.fsa	13.3333	344	3067	435	1122	1110	11.6312	1131	14.6099	7	1.0083
B, 18	PsSSR1-P7064_A05.fsa	17.305	85	728	103	1150	1140	15.8865	1168	19.8582	8	1.1937
B, 19	PsSSR1-P7064_A05.fsa	28.5336	68	399	57	1225	1218	27.5129	1229	29.1113	7	1.0548
B, 20	PsSSR1-P7064_A05.fsa	31.3823	913	12627	1763	1245	1229	29.1113	1264	33.9993	12	1.7386
B, 21	PsSSR1-P7064_A05.fsa	72.8754	76	415	42	1618	1610	72.0642	1626	73.6849	4	0.4486
B, 22	PsSSR1-P7064_A05.fsa	81.2912	74	1443	143	1702	1675	78.6057	1722	83.2749	20	2.0082
B, 23	PsSSR1-P7064_A05.fsa	92.0611	144	2302	226	1811	1792	90.191	1828	93.7318	13	1.2927
B, 24	PsSSR1-P7064_A05.fsa	99.9023	52	320	31	1891	1884	99.2183	1899	100.702	5	0.5085
B, 25	PsSSR1-P7064_A05.fsa	131.192	51	309	28	2218	2211	130.537	2224	131.753	5	0.5185
B, 26	PsSSR1-P7064_A05.fsa	135.31	223	1731	162	2262	2251	134.28	2271	136.154	6	0.6399
B, 27	PsSSR1-P7064_A05.fsa	137.748	59	340	31	2288	2282	137.185	2294	138.31	4	0.4324
B, 28	PsSSR1-P7064_A05.fsa	147.358	61	312	29	2389	2381	146.593	2394	147.836	5	0.5038
B, 29	PsSSR1-P7064_A05.fsa	206.909	258	2212	206	3019	3011	206.162	3034	208.309	6	0.6333
B, 30	PsSSR1-P7064_A05.fsa	208.775	51	315	29	3039	3034	208.309	3045	209.335	6	0.5616
B, 31	PsSSR1-P7064_A05.fsa	212.694	314	1546	144	3081	3074	212.041	3086	213.161	4	0.4639
B, 32	PsSSR1-P7064_A05.fsa	213.907	2480	12192	1140	3094	3086	213.161	3100	214.47	4	0.4364
B, 33	PsSSR1-P7064_A05.fsa	215.033	1827	10022	941	3106	3100	214.47	3108	215.221	5	0.4932
B, 34	PsSSR1-P7064_A05.fsa	216.16	32045	230135	21592	3118	3108	215.221	3124	216.722	6	0.6178
B, 35	PsSSR1-P7064_A05.fsa	217.004	2555	13853	1298	3127	3124	216.722	3135	217.753	5	0.4865
B, 36	PsSSR1-P7064_A05.fsa	218.128	77	244	22	3139	3135	217.753	3145	218.69	4	0.4239
B, 1	PsSSR1-P7074_A06.fsa		84	777	0	682	671	-1	690	-1	9	0
B, 2	PsSSR1-P7074_A06.fsa		70	843	0	717	705	-1	727	-1	11	0
B, 3	PsSSR1-P7074_A06.fsa		69	247	0	821	814	-1	827	-1	3	0
B, 4	PsSSR1-P7074_A06.fsa		175	1521	0	842	827	-1	855	-1	7	0
B, 5	PsSSR1-P7074_A06.fsa		60	513	0	862	855	-1	868	-1	8	0
B, 6	PsSSR1-P7074_A06.fsa		963	9244	0	909	898	-1	920	-1	9	0
B, 7	PsSSR1-P7074_A06.fsa		128	629	0	927	920	-1	934	-1	4	0
B, 8	PsSSR1-P7074_A06.fsa		144	767	0	949	941	-1	951	-1	3	0
B, 9	PsSSR1-P7074_A06.fsa		3529	27270	0	962	951	-1	969	-1	6	0
B, 10	PsSSR1-P7074_A06.fsa		1928	18180	0	979	969	-1	986	-1	8	0
B, 11	PsSSR1-P7074_A06.fsa		319	1997	0	992	986	-1	998	-1	6	0
B, 12	PsSSR1-P7074_A06.fsa		61	240	0	1004	998	-1	1011	-1	3	0
B, 13	PsSSR1-P7074_A06.fsa	2.695	144	1061	150	1037	1029	1.5603	1050	4.539	10	1.5408
B, 14	PsSSR1-P7074_A06.fsa	11.0638	68	431	61	1096	1088	9.9291	1100	11.6312	6	0.8685
B, 15	PsSSR1-P7074_A06.fsa	13.617	268	2667	378	1114	1100	11.6312	1132	16.1702	7	1.0453
B, 16	PsSSR1-P7074_A06.fsa	17.5887	77	578	81	1142	1132	16.1702	1150	18.7234	7	1.0262
B, 17	PsSSR1-P7074_A06.fsa	31.5337	679	10671	1489	1236	1217	28.8346	1256	34.2795	14	2.0741
B, 18	PsSSR1-P7074_A06.fsa	72.762	61	348	35	1608	1601	72.0517	1616	73.5724	5	0.5687
B, 19	PsSSR1-P7074_A06.fsa	81.2978	59	597	59	1693	1689	80.8987	1707	82.6938	3	0.3241
B, 20	PsSSR1-P7074_A06.fsa	92.0226	96	1627	160	1801	1782	90.1432	1821	93.9976	18	1.7987
B, 21	PsSSR1-P7074_A06.fsa	136.11	66	420	39	2259	2251	135.352	2267	136.868	4	0.4584
B, 22	PsSSR1-P7074_A06.fsa	138.86	161	905	85	2288	2280	138.101	2298	139.81	4	0.4655
B, 23	PsSSR1-P7074_A06.fsa	148.558	66	331	31	2389	2381	147.788	2394	149.038	4	0.4647
B, 24	PsSSR1-P7074_A06.fsa	151.346	59	362	34	2418	2407	150.288	2424	151.923	5	0.5479
B, 25	PsSSR1-P7074_A06.fsa	152.788	60	492	47	2433	2424	151.923	2442	153.654	8	0.8506
B, 26	PsSSR1-P7074_A06.fsa	204.858	128	1019	95	2983	2974	204.018	2997	206.166	5	0.5322
B, 27	PsSSR1-P7074_A06.fsa	209.712	61	208	19	3035	3029	209.152	3039	210.085	3	0.2977
B, 28	PsSSR1-P7074_A06.fsa	210.644	148	652	60	3045	3039	210.085	3050	211.11	4	0.4371
B, 29	PsSSR1-P7074_A06.fsa	211.856	494	2395	223	3058	3050	211.11	3062	212.229	4	0.4372
B, 30	PsSSR1-P7074_A06.fsa	212.882	1235	6497	605	3069	3062	212.229	3071	213.068	4	0.4277
B, 31	PsSSR1-P7074_A06.fsa	213.814	32341	187573	17527	3079	3071	213.068	3087	214.563	5	0.4874
B, 32	PsSSR1-P7074_A06.fsa	214.845	1679	9743	914	3090	3087	214.563	3098	215.595	5	0.531
B, 33	PsSSR1-P7074_A06.fsa	217.377	146	688	64	3117	3108	216.533	3123	217.939	4	0.4655
B, 1	PsSSR1-P7074_A07.fsa		76	656	0	695	684	-1	703	-1	6	0
B, 2	PsSSR1-P7074_A07.fsa		66	730	0	730	719	-1	741	-1	13	0
B, 3	PsSSR1-P7074_A07.fsa		52	191	0	836	828	-1	841	-1	3	0
B, 4	PsSSR1-P7074_A07.fsa		150	1251	0	856	846	-1	870	-1	6	0
B, 5	PsSSR1-P7074_A07.fsa		51	548	0	878	870	-1	893	-1	6	0
B, 6	PsSSR1-P7074_A07.fsa		764	7242	0	924	912	-1	935	-1	9	0
B, 7	PsSSR1-P7074_A07.fsa		58	225	0	942	935	-1	949	-1	3	0
B, 8	PsSSR1-P7074_A07.fsa		52	326	0	962	955	-1	966	-1	5	0
B, 9	PsSSR1-P7074_A07.fsa		3204	24627	0	977	966	-1	985	-1	6	0
B, 10	PsSSR1-P7074_A07.fsa		1639	13845	0	994	985	-1	1001	-1	7	0
B, 11	PsSSR1-P7074_A07.fsa		167	735	0	1007	1001	-1	1013	-1	3	0
B, 12	PsSSR1-P7074_A07.fsa	2.6761	117	1027	144	1053	1044	1.4085	1066	4.507	9	1.3725
B, 13	PsSSR1-P7074_A07.fsa	11.2676	61	429	60	1114	1103	9.7183	1116	11.5493	7	1.0017
B, 14	PsSSR1-P7074_A07.fsa	13.5211	248	2392	336	1130	1116	11.5493	1147	15.9155	7	1.0378
B, 15	PsSSR1-P7074_A07.fsa	17.1831	76	562	79	1156	1147	15.9155	1167	18.7324	7	1.0759
B, 16	PsSSR1-P7074_A07.fsa	28.7605	56	561	81	1234	1218	26.4325	1236	29.047	7	1.0458
B, 17	PsSSR1-P7074_A07.fsa	31.1646	536	8604	1194	1251	1236	29.047	1271	33.9056	16	2.2882
B, 18	PsSSR1-P7074_A07.fsa	80.696	53	751	74	1706	1685	78.611	1709	80.9941	8	0.8795
B, 19	PsSSR1-P7074_A07.fsa	91.8681	98	1436	141	1819	1802	90.1948	1836	93.5387	13	1.2845
B, 20	PsSSR1-P7074_A07.fsa	135.516	242	1370	127	2276	2268	134.77	2283	136.169	5	0.4712
B, 21	PsSSR1-P7074_A07.fsa	148.835	88	568	54	2416	2406	147.874	2422	149.412	5	0.4831
B, 22	PsSSR1-P7074_A07.fsa	150.758	189	1315	126	2436	2426	149.796	2443	151.431	6	0.6108
B, 23	PsSSR1-P7074_A07.fsa	204.601	73	680	62	3007	3000	203.957	3024	206.167	7	0.6971
B, 24	PsSSR1-P7074_A07.fsa	210.589	115	451	41	3072	3066	210.036	3077	211.05	4	0.4278
B, 25	PsSSR1-P7074_A07.fsa	211.787	388	1871	172	3085	3077	211.05	3089	212.156	4	0.4315
B, 26	PsSSR1-P7074_A07.fsa	213.816	27081	152201	14107	3107	3098	212.986	3114	214.469	5	0.4721
B, 27	PsSSR1-P7074_A07.fsa	214.75	1390	8383	785	3117	3114	214.469	3126	215.594	5	0.5398
B, 28	PsSSR1-P7074_A07.fsa	217	292	1395	130	3141	3133	216.25	3148	217.656	4	0.4473
B, 1	PsSSR1-P7076_A08.fsa		75	666	0	702	690	-1	710	-1	8	0
B, 2	PsSSR1-P7076_A08.fsa		63	704	0	738	725	-1	747	-1	11	0
B, 3	PsSSR1-P7076_A08.fsa		60	199	0	841	834	-1	847	-1	3	0
B, 4	PsSSR1-P7076_A08.fsa		141	1077	0	862	852	-1	875	-1	6	0
B, 5	PsSSR1-P7076_A08.fsa		51	397	0	884	875	-1	889	-1	8	0
B, 6	PsSSR1-P7076_A08.fsa		708	6763	0	931	919	-1	942	-1	9	0
B, 7	PsSSR1-P7076_A08.fsa		150	854	0	972	963	-1	974	-1	6	0
B, 8	PsSSR1-P7076_A08.fsa		2646	20655	0	984	974	-1	991	-1	6	0
B, 9	PsSSR1-P7076_A08.fsa		1633	14726	0	1000	991	-1	1008	-1	7	0
B, 10	PsSSR1-P7076_A08.fsa		259	1357	0	1014	1008	-1	1020	-1	5	0
B, 11	PsSSR1-P7076_A08.fsa	2.1429	99	772	110	1060	1050	0.7143	1071	3.7143	7	1.0105
B, 12	PsSSR1-P7076_A08.fsa	10.5714	61	451	64	1119	1111	9.4286	1124	11.2857	5	0.8299
B, 13	PsSSR1-P7076_A08.fsa	13.2857	215	2082	297	1138	1124	11.2857	1145	14.2857	7	1.0997
B, 14	PsSSR1-P7076_A08.fsa	16.8571	64	415	59	1163	1155	15.7143	1172	18.1429	7	1.1059
B, 15	PsSSR1-P7076_A08.fsa	31.3555	463	6415	909	1260	1238	28.1905	1276	33.578	12	1.7799
B, 16	PsSSR1-P7076_A08.fsa	72.9049	51	352	35	1636	1627	71.9966	1647	74.0123	5	0.5746
B, 17	PsSSR1-P7076_A08.fsa	91.9072	73	1356	132	1828	1810	90.1441	1846	93.6674	19	1.9145
B, 18	PsSSR1-P7076_A08.fsa	128.587	56	541	50	2210	2202	127.839	2223	129.801	12	1.2061
B, 19	PsSSR1-P7076_A08.fsa	134.757	564	2996	280	2276	2268	134.009	2283	135.412	4	0.4497
B, 20	PsSSR1-P7076_A08.fsa	137.565	89	676	63	2306	2295	136.535	2315	138.408	7	0.7101
B, 21	PsSSR1-P7076_A08.fsa	147.957	59	461	43	2416	2406	147.009	2423	148.62	6	0.6342
B, 22	PsSSR1-P7076_A08.fsa	149.852	132	1097	103	2436	2423	148.62	2443	150.516	7	0.7187
B, 23	PsSSR1-P7076_A08.fsa	206.716	95	847	78	3042	3033	205.887	3057	208.098	6	0.6145
B, 24	PsSSR1-P7076_A08.fsa	212.708	276	1068	98	3107	3100	212.062	3111	213.077	3	0.3468
B, 25	PsSSR1-P7076_A08.fsa	213.723	1235	5815	538	3118	3111	213.077	3124	214.281	4	0.4266
B, 26	PsSSR1-P7076_A08.fsa	214.844	864	4449	417	3130	3124	214.281	3132	215.032	4	0.4582
B, 27	PsSSR1-P7076_A08.fsa	215.875	27054	152492	14298	3141	3132	215.032	3148	216.532	5	0.4814
B, 28	PsSSR1-P7076_A08.fsa	216.813	1308	6950	651	3151	3148	216.532	3159	217.563	5	0.5236
B, 1	PsSSR1-P7076_A09.fsa		92	908	0	689	677	-1	699	-1	9	0
B, 2	PsSSR1-P7076_A09.fsa		51	348	0	706	699	-1	715	-1	5	0
B, 3	PsSSR1-P7076_A09.fsa		82	1023	0	728	715	-1	737	-1	12	0
B, 4	PsSSR1-P7076_A09.fsa		53	412	0	771	762	-1	777	-1	8	0
B, 5	PsSSR1-P7076_A09.fsa		62	582	0	785	777	-1	800	-1	8	0
B, 6	PsSSR1-P7076_A09.fsa		210	1706	0	852	843	-1	866	-1	6	0
B, 7	PsSSR1-P7076_A09.fsa		73	871	0	875	866	-1	890	-1	13	0
B, 8	PsSSR1-P7076_A09.fsa		753	7415	0	921	908	-1	932	-1	9	0
B, 9	PsSSR1-P7076_A09.fsa		100	312	0	938	932	-1	945	-1	3	0
B, 10	PsSSR1-P7076_A09.fsa		240	1361	0	961	952	-1	963	-1	4	0
B, 11	PsSSR1-P7076_A09.fsa		20686	147307	0	973	963	-1	982	-1	6	0
B, 12	PsSSR1-P7076_A09.fsa		3194	30631	0	990	982	-1	998	-1	11	0
B, 13	PsSSR1-P7076_A09.fsa		558	3274	0	1003	998	-1	1009	-1	5	0
B, 14	PsSSR1-P7076_A09.fsa		210	939	0	1016	1009	-1	1022	-1	4	0
B, 15	PsSSR1-P7076_A09.fsa		121	708	94	1029	1022	-1	1040	1.4085	5	0.7444
B, 16	PsSSR1-P7076_A09.fsa	2.6761	392	3483	490	1049	1040	1.4085	1063	4.6479	9	1.3352
B, 17	PsSSR1-P7076_A09.fsa	6.7606	165	878	123	1078	1070	5.6338	1086	7.8873	5	0.7613
B, 18	PsSSR1-P7076_A09.fsa	10.9859	76	491	69	1108	1099	9.7183	1110	11.2676	4	0.6237
B, 19	PsSSR1-P7076_A09.fsa	13.5211	330	4087	575	1126	1110	11.2676	1136	14.9296	9	1.2799
B, 20	PsSSR1-P7076_A09.fsa	17.3239	190	1339	188	1153	1144	16.0563	1161	18.4507	7	0.9936
B, 21	PsSSR1-P7076_A09.fsa	19.2958	83	416	59	1167	1161	18.4507	1173	20.1589	4	0.6409
B, 22	PsSSR1-P7076_A09.fsa	24.9442	124	883	131	1204	1197	23.8866	1219	27.167	4	0.7156
B, 23	PsSSR1-P7076_A09.fsa	31.4429	736	11570	1606	1249	1229	28.6169	1270	34.3088	14	2.0072
B, 24	PsSSR1-P7076_A09.fsa	37.3348	71	556	72	1293	1280	35.6386	1300	38.2333	6	0.8441
B, 25	PsSSR1-P7076_A09.fsa	40.7094	50	246	29	1320	1312	39.7501	1326	41.4144	4	0.5487
B, 26	PsSSR1-P7076_A09.fsa	47.0176	68	334	37	1375	1368	46.2335	1380	47.5745	4	0.4814
B, 27	PsSSR1-P7076_A09.fsa	48.3497	98	643	70	1387	1380	47.5745	1400	49.7758	4	0.5321
B, 28	PsSSR1-P7076_A09.fsa	50.6448	195	1025	110	1408	1400	49.7758	1415	51.3999	4	0.5215
B, 29	PsSSR1-P7076_A09.fsa	62.2833	67	343	35	1520	1512	61.4545	1524	62.697	4	0.5086
B, 30	PsSSR1-P7076_A09.fsa	63.4201	181	992	102	1531	1524	62.697	1538	64.1419	4	0.5056
B, 31	PsSSR1-P7076_A09.fsa	65.5816	111	592	60	1552	1544	64.7595	1559	66.2995	4	0.4609
B, 32	PsSSR1-P7076_A09.fsa	72.7041	62	474	47	1622	1615	71.9975	1634	73.9126	5	0.5502
B, 33	PsSSR1-P7076_A09.fsa	76.7183	59	316	31	1662	1655	76.0187	1670	77.5163	4	0.4659
B, 34	PsSSR1-P7076_A09.fsa	79.3061	99	583	57	1688	1680	78.5116	1693	79.8019	5	0.4966
B, 35	PsSSR1-P7076_A09.fsa	81.0935	74	713	70	1706	1704	80.8947	1723	82.7811	1	0.156
B, 36	PsSSR1-P7076_A09.fsa	89.7022	112	655	64	1793	1786	89.0121	1799	90.2933	4	0.4458
B, 37	PsSSR1-P7076_A09.fsa	140.096	70	568	53	2320	2311	139.249	2327	140.766	5	0.5477
B, 38	PsSSR1-P7076_A09.fsa	151.1	109	692	66	2435	2427	150.335	2443	151.866	5	0.5558
B, 39	PsSSR1-P7076_A09.fsa	213.815	380	2176	202	3104	3095	212.98	3109	214.286	5	0.5012
B, 40	PsSSR1-P7076_A09.fsa	215.905	9797	56881	5416	3126	3117	215.048	3133	216.571	5	0.495
B, 41	PsSSR1-P7076_A09.fsa	216.857	327	1970	187	3136	3133	216.571	3146	217.809	5	0.5083
B, 1	PsSSR5-Neg_C01.fsa		89	785	0	701	688	-1	708	-1	8	0
B, 2	PsSSR5-Neg_C01.fsa		69	854	0	736	725	-1	746	-1	14	0
B, 3	PsSSR5-Neg_C01.fsa		72	212	0	840	833	-1	845	-1	2	0
B, 4	PsSSR5-Neg_C01.fsa		160	1282	0	860	851	-1	874	-1	6	0
B, 5	PsSSR5-Neg_C01.fsa		50	356	0	882	874	-1	886	-1	8	0
B, 6	PsSSR5-Neg_C01.fsa		1148	10897	0	927	908	-1	939	-1	8	0
B, 7	PsSSR5-Neg_C01.fsa		85	436	0	946	939	-1	954	-1	5	0
B, 8	PsSSR5-Neg_C01.fsa		201	1812	0	968	954	-1	972	-1	10	0
B, 9	PsSSR5-Neg_C01.fsa		488	4601	0	980	972	-1	986	-1	9	0
B, 10	PsSSR5-Neg_C01.fsa		373	4155	0	991	986	-1	1011	-1	8	0
B, 11	PsSSR5-Neg_C01.fsa	0.8451	127	1422	166	1043	1025	-1	1054	2.3944	11	1.3343
B, 12	PsSSR5-Neg_C01.fsa	3.9437	55	395	55	1065	1054	2.3944	1069	4.507	7	0.9878
B, 13	PsSSR5-Neg_C01.fsa	13.662	228	1868	263	1134	1123	12.1127	1151	16.0563	6	0.9546
B, 14	PsSSR5-Neg_C01.fsa	21.1059	52	309	48	1186	1178	19.8592	1194	22.3528	5	0.8025
B, 15	PsSSR5-Neg_C01.fsa	31.3039	7420	62683	8918	1255	1227	27.3131	1257	31.5817	6	0.8845
B, 16	PsSSR5-Neg_C01.fsa	32.5466	25955	169531	23213	1264	1257	31.5817	1272	33.6356	5	0.7362
B, 17	PsSSR5-Neg_C01.fsa	80.9891	56	1142	112	1712	1684	78.2153	1735	83.2604	21	2.0821
B, 18	PsSSR5-Neg_C01.fsa	92.005	208	3386	331	1824	1801	89.7519	1845	94.0581	15	1.5477
B, 19	PsSSR5-Neg_C01.fsa	153.037	111	778	74	2465	2457	152.275	2476	154.085	5	0.5366
B, 1	PsSSR5-P6497_C02.fsa		77	647	0	689	678	-1	697	-1	8	0
B, 2	PsSSR5-P6497_C02.fsa		67	687	0	724	713	-1	733	-1	9	0
B, 3	PsSSR5-P6497_C02.fsa		64	244	0	825	818	-1	831	-1	3	0
B, 4	PsSSR5-P6497_C02.fsa		149	1209	0	846	837	-1	860	-1	6	0
B, 5	PsSSR5-P6497_C02.fsa		54	439	0	867	860	-1	873	-1	8	0
B, 6	PsSSR5-P6497_C02.fsa		882	8175	0	915	904	-1	926	-1	9	0
B, 7	PsSSR5-P6497_C02.fsa		79	362	0	932	926	-1	942	-1	3	0
B, 8	PsSSR5-P6497_C02.fsa		182	1573	0	953	942	-1	958	-1	10	0
B, 9	PsSSR5-P6497_C02.fsa		486	5049	0	966	958	-1	973	-1	10	0
B, 10	PsSSR5-P6497_C02.fsa		356	4440	0	979	973	-1	999	-1	7	0
B, 11	PsSSR5-P6497_C02.fsa	0.5674	186	2196	277	1028	1014	-1	1041	2.4114	10	1.3876
B, 12	PsSSR5-P6497_C02.fsa	3.4043	80	550	78	1048	1041	2.4114	1055	4.3972	7	1.0319
B, 13	PsSSR5-P6497_C02.fsa	11.0638	56	380	53	1102	1094	9.9291	1109	12.0567	9	1.4125
B, 14	PsSSR5-P6497_C02.fsa	13.4752	221	1844	261	1119	1109	12.0567	1136	15.8865	6	0.9918
B, 15	PsSSR5-P6497_C02.fsa	31.2422	6813	55749	7947	1240	1219	28.2432	1242	31.5221	6	0.9196
B, 16	PsSSR5-P6497_C02.fsa	32.4945	21509	138543	19114	1249	1242	31.5221	1257	33.5917	5	0.7404
B, 17	PsSSR5-P6497_C02.fsa	92.2239	130	2125	209	1809	1788	90.147	1826	93.9022	15	1.5309
B, 18	PsSSR5-P6497_C02.fsa	142.39	50	321	30	2333	2324	141.53	2339	142.964	5	0.4945
B, 19	PsSSR5-P6497_C02.fsa	155.019	71	682	65	2465	2453	153.871	2476	156.073	7	0.6918
B, 20	PsSSR5-P6497_C02.fsa	171.942	51	298	27	2644	2636	171.191	2650	172.505	5	0.4791
B, 21	PsSSR5-P6497_C02.fsa	175.693	281	1608	150	2684	2676	174.943	2687	175.974	5	0.5401
B, 22	PsSSR5-P6497_C02.fsa	176.63	4530	24755	2318	2694	2687	175.974	2702	177.379	4	0.4577
B, 23	PsSSR5-P6497_C02.fsa	177.66	271	1565	146	2705	2702	177.379	2713	178.409	5	0.4769
B, 1	PsSSR5-P6497_C03.fsa		85	812	0	678	665	-1	685	-1	9	0
B, 2	PsSSR5-P6497_C03.fsa		76	829	0	714	701	-1	723	-1	10	0
B, 3	PsSSR5-P6497_C03.fsa		61	445	0	770	763	-1	782	-1	7	0
B, 4	PsSSR5-P6497_C03.fsa		81	270	0	816	809	-1	822	-1	3	0
B, 5	PsSSR5-P6497_C03.fsa		186	1599	0	836	822	-1	850	-1	6	0
B, 6	PsSSR5-P6497_C03.fsa		60	495	0	855	850	-1	862	-1	8	0
B, 7	PsSSR5-P6497_C03.fsa		1111	10388	0	904	893	-1	916	-1	8	0
B, 8	PsSSR5-P6497_C03.fsa		82	451	0	922	916	-1	930	-1	6	0
B, 9	PsSSR5-P6497_C03.fsa		215	1999	0	943	930	-1	947	-1	9	0
B, 10	PsSSR5-P6497_C03.fsa		623	7024	0	956	947	-1	963	-1	11	0
B, 11	PsSSR5-P6497_C03.fsa		400	4269	0	965	963	-1	987	-1	4	0
B, 12	PsSSR5-P6497_C03.fsa	0.4286	189	2324	293	1016	1003	-1	1029	2.2857	11	1.5019
B, 13	PsSSR5-P6497_C03.fsa	3.1429	57	400	57	1035	1029	2.2857	1042	4.1429	4	0.6739
B, 14	PsSSR5-P6497_C03.fsa	11	50	365	52	1090	1082	9.8571	1097	12	10	1.4821
B, 15	PsSSR5-P6497_C03.fsa	13.2857	247	2051	292	1106	1097	12	1124	15.8571	7	1.0335
B, 16	PsSSR5-P6497_C03.fsa	31.1796	7861	65193	9427	1227	1199	27.1233	1229	31.4617	6	0.9304
B, 17	PsSSR5-P6497_C03.fsa	32.4416	24278	156212	21717	1236	1229	31.4617	1244	33.5471	5	0.7422
B, 18	PsSSR5-P6497_C03.fsa	80.7035	56	569	57	1677	1662	79.199	1681	81.1053	2	0.2308
B, 19	PsSSR5-P6497_C03.fsa	81.5069	55	537	53	1685	1681	81.1053	1701	83.1117	2	0.2884
B, 20	PsSSR5-P6497_C03.fsa	92.1885	153	2311	229	1792	1776	90.5988	1811	94.073	14	1.4748
B, 21	PsSSR5-P6497_C03.fsa	133.326	60	332	31	2218	2210	132.574	2224	133.889	4	0.4307
B, 22	PsSSR5-P6497_C03.fsa	154.295	103	732	70	2437	2424	153.038	2445	155.068	6	0.5916
B, 23	PsSSR5-P6497_C03.fsa	157.679	90	630	60	2472	2463	156.808	2479	158.356	6	0.5833
B, 24	PsSSR5-P6497_C03.fsa	175.767	247	1391	130	2663	2655	175.013	2665	175.955	5	0.5144
B, 25	PsSSR5-P6497_C03.fsa	176.708	4208	21943	2065	2673	2665	175.955	2680	177.367	4	0.442
B, 26	PsSSR5-P6497_C03.fsa	177.649	235	1351	127	2683	2680	177.367	2691	178.401	5	0.5128
B, 27	PsSSR5-P6497_C03.fsa	218	96	818	77	3111	3100	216.952	3123	219.143	7	0.712
B, 1	PsSSR5-P7064_C04.fsa		149	1359	0	668	655	-1	675	-1	9	0
B, 2	PsSSR5-P7064_C04.fsa		69	560	0	680	675	-1	691	-1	8	0
B, 3	PsSSR5-P7064_C04.fsa		121	1352	0	705	691	-1	712	-1	11	0
B, 4	PsSSR5-P7064_C04.fsa		59	513	0	717	712	-1	730	-1	7	0
B, 5	PsSSR5-P7064_C04.fsa		75	448	0	746	738	-1	752	-1	5	0
B, 6	PsSSR5-P7064_C04.fsa		82	653	0	759	752	-1	768	-1	7	0
B, 7	PsSSR5-P7064_C04.fsa		59	192	0	811	804	-1	818	-1	2	0
B, 8	PsSSR5-P7064_C04.fsa		284	2386	0	828	818	-1	842	-1	6	0
B, 9	PsSSR5-P7064_C04.fsa		90	926	0	848	842	-1	864	-1	13	0
B, 10	PsSSR5-P7064_C04.fsa		53	157	0	880	874	-1	884	-1	3	0
B, 11	PsSSR5-P7064_C04.fsa		1779	16415	0	895	884	-1	906	-1	8	0
B, 12	PsSSR5-P7064_C04.fsa		151	817	0	913	906	-1	920	-1	5	0
B, 13	PsSSR5-P7064_C04.fsa		307	2819	0	933	920	-1	938	-1	9	0
B, 14	PsSSR5-P7064_C04.fsa		875	8733	0	947	938	-1	952	-1	9	0
B, 15	PsSSR5-P7064_C04.fsa		673	8043	0	957	952	-1	978	-1	8	0
B, 16	PsSSR5-P7064_C04.fsa	0.4286	277	2944	389	1006	994	-1	1021	2.5714	10	1.4269
B, 17	PsSSR5-P7064_C04.fsa	10.8571	62	485	69	1079	1072	9.8571	1087	12	6	0.8752
B, 18	PsSSR5-P7064_C04.fsa	13.4286	406	3013	430	1097	1087	12	1113	15.7143	6	0.941
B, 19	PsSSR5-P7064_C04.fsa	17.1429	60	471	67	1123	1113	15.7143	1139	19.4286	6	0.922
B, 20	PsSSR5-P7064_C04.fsa	31.0143	12256	100191	14508	1216	1188	26.9528	1218	31.2971	5	0.8185
B, 21	PsSSR5-P7064_C04.fsa	32.419	31862	234056	32633	1226	1218	31.2971	1233	33.3884	5	0.8329
B, 22	PsSSR5-P7064_C04.fsa	80.9091	87	1567	157	1667	1649	79.1001	1691	83.3291	19	1.9194
B, 23	PsSSR5-P7064_C04.fsa	92.1503	273	4427	441	1779	1761	90.3526	1800	94.2433	15	1.5879
B, 24	PsSSR5-P7064_C04.fsa	134.633	67	390	36	2217	2210	133.973	2225	135.386	5	0.4726
B, 25	PsSSR5-P7064_C04.fsa	155.821	92	934	90	2437	2416	153.781	2445	156.599	6	0.6719
B, 26	PsSSR5-P7064_C04.fsa	159.125	78	461	44	2471	2464	158.445	2479	159.903	5	0.5054
B, 27	PsSSR5-P7064_C04.fsa	176.787	122	613	57	2657	2649	176.03	2663	177.354	4	0.4218
B, 28	PsSSR5-P7064_C04.fsa	180.48	397	2313	221	2696	2688	179.717	2699	180.768	5	0.5234
B, 29	PsSSR5-P7064_C04.fsa	181.535	6787	36766	3527	2707	2699	180.768	2714	182.207	4	0.4592
B, 30	PsSSR5-P7064_C04.fsa	182.495	469	2702	259	2717	2714	182.207	2726	183.358	5	0.4877
B, 31	PsSSR5-P7064_C04.fsa	219.81	99	859	81	3110	3099	218.763	3124	221.121	7	0.6955
B, 1	PsSSR5-P7064_C05.fsa		96	819	0	684	672	-1	691	-1	8	0
B, 2	PsSSR5-P7064_C05.fsa		77	830	0	720	708	-1	729	-1	12	0
B, 3	PsSSR5-P7064_C05.fsa		70	262	0	822	814	-1	827	-1	3	0
B, 4	PsSSR5-P7064_C05.fsa		161	1385	0	842	833	-1	856	-1	6	0
B, 5	PsSSR5-P7064_C05.fsa		60	406	0	862	856	-1	868	-1	7	0
B, 6	PsSSR5-P7064_C05.fsa		1008	9126	0	911	900	-1	922	-1	8	0
B, 7	PsSSR5-P7064_C05.fsa		86	414	0	929	922	-1	936	-1	5	0
B, 8	PsSSR5-P7064_C05.fsa		247	2401	0	949	936	-1	953	-1	5	0
B, 9	PsSSR5-P7064_C05.fsa		555	6669	0	961	953	-1	969	-1	12	0
B, 10	PsSSR5-P7064_C05.fsa		348	3962	0	972	969	-1	994	-1	5	0
B, 11	PsSSR5-P7064_C05.fsa	0.1429	147	1717	199	1023	1010	-1	1037	2.1429	11	1.3436
B, 12	PsSSR5-P7064_C05.fsa	13.1429	207	1653	236	1114	1104	11.7143	1123	14.4286	7	1.0353
B, 13	PsSSR5-P7064_C05.fsa	31.0381	7028	60935	8835	1235	1206	26.8258	1237	31.3208	6	0.9442
B, 14	PsSSR5-P7064_C05.fsa	32.3024	22301	143262	19951	1244	1237	31.3208	1252	33.4097	5	0.7385
B, 15	PsSSR5-P7064_C05.fsa	81.1995	53	1047	104	1691	1669	78.9996	1713	83.3949	18	1.8469
B, 16	PsSSR5-P7064_C05.fsa	92.6215	157	2509	247	1806	1784	90.4466	1824	94.3974	15	1.541
B, 17	PsSSR5-P7064_C05.fsa	132.243	63	336	31	2217	2210	131.589	2225	132.991	5	0.5085
B, 18	PsSSR5-P7064_C05.fsa	148.546	132	838	80	2389	2380	147.681	2396	149.219	5	0.5689
B, 19	PsSSR5-P7064_C05.fsa	152.97	64	443	42	2435	2426	152.104	2443	153.74	6	0.6269
B, 20	PsSSR5-P7064_C05.fsa	176.614	64	360	33	2684	2678	176.049	2694	177.555	4	0.4369
B, 21	PsSSR5-P7064_C05.fsa	180.38	261	1514	143	2724	2717	179.718	2727	180.666	5	0.5617
B, 22	PsSSR5-P7064_C05.fsa	181.426	4392	23817	2264	2735	2727	180.666	2742	182.092	4	0.4651
B, 23	PsSSR5-P7064_C05.fsa	182.377	289	1733	164	2745	2742	182.092	2754	183.232	5	0.5303
B, 24	PsSSR5-P7064_C05.fsa	213.907	72	384	35	3080	3069	212.882	3087	214.563	4	0.3922
B, 25	PsSSR5-P7064_C05.fsa	217.283	113	930	87	3116	3099	215.689	3124	218.033	6	0.572
B, 1	PsSSR5-P7074_C06.fsa		133	1222	0	669	656	-1	676	-1	9	0
B, 2	PsSSR5-P7074_C06.fsa		99	1147	0	703	692	-1	713	-1	12	0
B, 3	PsSSR5-P7074_C06.fsa		63	419	0	719	713	-1	730	-1	6	0
B, 4	PsSSR5-P7074_C06.fsa		69	402	0	748	738	-1	753	-1	5	0
B, 5	PsSSR5-P7074_C06.fsa		61	512	0	761	753	-1	773	-1	8	0
B, 6	PsSSR5-P7074_C06.fsa		93	301	0	810	802	-1	815	-1	3	0
B, 7	PsSSR5-P7074_C06.fsa		282	2285	0	827	818	-1	841	-1	7	0
B, 8	PsSSR5-P7074_C06.fsa		88	990	0	848	841	-1	864	-1	13	0
B, 9	PsSSR5-P7074_C06.fsa		55	187	0	880	874	-1	884	-1	3	0
B, 10	PsSSR5-P7074_C06.fsa		1718	15623	0	895	884	-1	906	-1	8	0
B, 11	PsSSR5-P7074_C06.fsa		144	854	0	911	906	-1	920	-1	5	0
B, 12	PsSSR5-P7074_C06.fsa		328	3043	0	934	920	-1	938	-1	9	0
B, 13	PsSSR5-P7074_C06.fsa		877	8327	0	946	938	-1	951	-1	8	0
B, 14	PsSSR5-P7074_C06.fsa		749	8793	0	956	951	-1	977	-1	8	0
B, 15	PsSSR5-P7074_C06.fsa	0.5714	237	2896	384	1007	994	-1	1022	2.7143	11	1.4609
B, 16	PsSSR5-P7074_C06.fsa	11.1429	74	577	82	1081	1072	9.8571	1087	12	6	0.8681
B, 17	PsSSR5-P7074_C06.fsa	13.4286	412	3354	479	1097	1087	12	1114	15.8571	6	0.9991
B, 18	PsSSR5-P7074_C06.fsa	17.4286	59	333	47	1125	1114	15.8571	1134	18.7143	6	0.9274
B, 19	PsSSR5-P7074_C06.fsa	31.0262	11284	92539	13391	1216	1189	27.1123	1218	31.309	5	0.7628
B, 20	PsSSR5-P7074_C06.fsa	32.291	31852	228174	31767	1225	1218	31.309	1234	33.5366	5	0.8019
B, 21	PsSSR5-P7074_C06.fsa	81.0041	82	1518	152	1668	1649	79.0952	1691	83.31	18	1.8777
B, 22	PsSSR5-P7074_C06.fsa	92.2842	230	3703	367	1781	1759	90.0976	1800	94.1689	15	1.5416
B, 23	PsSSR5-P7074_C06.fsa	134.608	56	329	31	2218	2208	133.664	2224	135.175	5	0.5594
B, 24	PsSSR5-P7074_C06.fsa	150.959	81	440	42	2388	2381	150.28	2395	151.639	5	0.5429
B, 25	PsSSR5-P7074_C06.fsa	155.526	70	651	63	2435	2422	154.262	2444	156.401	6	0.676
B, 26	PsSSR5-P7074_C06.fsa	172.023	84	461	43	2607	2599	171.262	2613	172.594	5	0.4996
B, 27	PsSSR5-P7074_C06.fsa	174.876	57	299	28	2637	2629	174.115	2639	175.066	6	0.5921
B, 28	PsSSR5-P7074_C06.fsa	175.731	394	2306	219	2646	2639	175.066	2649	176.015	5	0.5656
B, 29	PsSSR5-P7074_C06.fsa	176.775	6871	37719	3580	2657	2649	176.015	2664	177.439	4	0.4616
B, 30	PsSSR5-P7074_C06.fsa	177.724	467	2910	276	2667	2664	177.439	2680	178.957	4	0.4706
B, 31	PsSSR5-P7074_C06.fsa	216.764	66	375	35	3079	3072	216.097	3087	217.526	4	0.4659
B, 32	PsSSR5-P7074_C06.fsa	220.374	77	804	75	3117	3100	218.763	3124	221.028	11	1.0892
B, 1	PsSSR5-P7074_C07.fsa		72	590	0	684	672	-1	691	-1	7	0
B, 2	PsSSR5-P7074_C07.fsa		67	748	0	718	706	-1	729	-1	10	0
B, 3	PsSSR5-P7074_C07.fsa		67	243	0	821	814	-1	827	-1	3	0
B, 4	PsSSR5-P7074_C07.fsa		155	1338	0	841	827	-1	855	-1	6	0
B, 5	PsSSR5-P7074_C07.fsa		61	447	0	863	855	-1	868	-1	8	0
B, 6	PsSSR5-P7074_C07.fsa		949	8821	0	910	898	-1	921	-1	9	0
B, 7	PsSSR5-P7074_C07.fsa		84	431	0	927	921	-1	935	-1	5	0
B, 8	PsSSR5-P7074_C07.fsa		261	2298	0	950	935	-1	952	-1	6	0
B, 9	PsSSR5-P7074_C07.fsa		599	6789	0	961	952	-1	968	-1	12	0
B, 10	PsSSR5-P7074_C07.fsa		375	4308	0	972	968	-1	994	-1	6	0
B, 11	PsSSR5-P7074_C07.fsa	0.7042	129	1594	209	1023	1009	-1	1037	2.6761	11	1.5259
B, 12	PsSSR5-P7074_C07.fsa	11.1268	54	323	45	1097	1089	10	1102	11.831	5	0.7801
B, 13	PsSSR5-P7074_C07.fsa	13.3803	229	2071	291	1113	1102	11.831	1132	16.0563	7	1.0508
B, 14	PsSSR5-P7074_C07.fsa	31.0015	7034	58383	8332	1234	1206	26.9988	1236	31.2804	5	0.7766
B, 15	PsSSR5-P7074_C07.fsa	32.387	21445	143788	19777	1244	1236	31.2804	1251	33.3435	5	0.7426
B, 16	PsSSR5-P7074_C07.fsa	80.5992	54	964	96	1686	1670	79.0048	1707	82.6938	19	1.9692
B, 17	PsSSR5-P7074_C07.fsa	92.0226	160	2648	261	1801	1779	89.8462	1822	94.0962	14	1.4762
B, 18	PsSSR5-P7074_C07.fsa	137.745	85	478	44	2276	2268	136.994	2282	138.309	5	0.4756
B, 19	PsSSR5-P7074_C07.fsa	151.148	72	565	54	2416	2407	150.283	2424	151.917	6	0.6062
B, 20	PsSSR5-P7074_C07.fsa	152.687	154	1247	119	2432	2424	151.917	2443	153.745	7	0.7493
B, 21	PsSSR5-P7074_C07.fsa	175.767	195	1532	144	2675	2650	173.412	2677	175.955	6	0.5749
B, 22	PsSSR5-P7074_C07.fsa	176.708	3390	18399	1731	2685	2677	175.955	2692	177.367	4	0.4554
B, 23	PsSSR5-P7074_C07.fsa	177.649	209	1324	124	2695	2692	177.367	2704	178.496	5	0.5471
B, 24	PsSSR5-P7074_C07.fsa	216.344	111	1041	97	3107	3098	215.5	3124	217.938	6	0.6347
B, 25	PsSSR5-P7074_C07.fsa	219.531	78	467	43	3141	3132	218.688	3152	220.557	4	0.4541
B, 1	PsSSR5-P7076_C08.fsa		51	490	0	675	664	-1	683	-1	11	0
B, 2	PsSSR5-P7076_C08.fsa		101	903	0	831	821	-1	845	-1	7	0
B, 3	PsSSR5-P7076_C08.fsa		589	5999	0	901	889	-1	912	-1	9	0
B, 4	PsSSR5-P7076_C08.fsa		65	365	0	916	912	-1	928	-1	6	0
B, 5	PsSSR5-P7076_C08.fsa		112	899	0	938	928	-1	943	-1	8	0
B, 6	PsSSR5-P7076_C08.fsa		441	8254	0	960	943	-1	984	-1	17	0
B, 7	PsSSR5-P7076_C08.fsa	0.1429	101	1191	144	1011	999	-1	1026	2.2857	12	1.5344
B, 8	PsSSR5-P7076_C08.fsa	13.4286	164	1384	197	1104	1092	11.7143	1119	15.5714	7	1.0227
B, 9	PsSSR5-P7076_C08.fsa	31.0381	4872	38454	5531	1223	1203	28.1563	1225	31.3208	5	0.7983
B, 10	PsSSR5-P7076_C08.fsa	32.3024	14849	98175	13672	1232	1225	31.3208	1240	33.4097	5	0.7496
B, 11	PsSSR5-P7076_C08.fsa	92.0251	104	1573	155	1787	1770	90.3438	1814	94.69	16	1.6024
B, 12	PsSSR5-P7076_C08.fsa	133.763	54	457	43	2218	2196	131.687	2224	134.33	5	0.4925
B, 13	PsSSR5-P7076_C08.fsa	139.338	120	716	67	2277	2268	138.487	2283	139.905	5	0.4888
B, 14	PsSSR5-P7076_C08.fsa	152.748	77	529	51	2416	2407	151.878	2424	153.521	5	0.5365
B, 15	PsSSR5-P7076_C08.fsa	154.681	97	826	79	2436	2424	153.521	2444	155.455	8	0.8448
B, 16	PsSSR5-P7076_C08.fsa	175.747	188	1006	95	2657	2650	175.084	2659	175.936	4	0.4687
B, 17	PsSSR5-P7076_C08.fsa	176.787	2875	16211	1532	2668	2659	175.936	2675	177.449	4	0.4608
B, 18	PsSSR5-P7076_C08.fsa	177.732	182	1204	113	2678	2675	177.449	2694	179.244	5	0.4937
B, 19	PsSSR5-P7076_C08.fsa	218.287	63	732	69	3107	3099	217.525	3123	219.81	9	0.8799
B, 20	PsSSR5-P7076_C08.fsa	221.398	82	450	41	3140	3133	220.746	3148	222.142	5	0.5097
B, 1	PsSSR5-P7076_C09.fsa		108	1022	0	679	667	-1	687	-1	8	0
B, 2	PsSSR5-P7076_C09.fsa		54	418	0	692	687	-1	703	-1	8	0
B, 3	PsSSR5-P7076_C09.fsa		98	1063	0	717	703	-1	725	-1	10	0
B, 4	PsSSR5-P7076_C09.fsa		54	351	0	761	751	-1	765	-1	6	0
B, 5	PsSSR5-P7076_C09.fsa		50	458	0	773	765	-1	786	-1	8	0
B, 6	PsSSR5-P7076_C09.fsa		87	248	0	821	814	-1	826	-1	2	0
B, 7	PsSSR5-P7076_C09.fsa		207	1752	0	840	831	-1	854	-1	7	0
B, 8	PsSSR5-P7076_C09.fsa		63	743	0	862	854	-1	877	-1	13	0
B, 9	PsSSR5-P7076_C09.fsa		1285	12115	0	908	897	-1	920	-1	9	0
B, 10	PsSSR5-P7076_C09.fsa		126	697	0	925	920	-1	933	-1	5	0
B, 11	PsSSR5-P7076_C09.fsa		254	2117	0	947	933	-1	950	-1	6	0
B, 12	PsSSR5-P7076_C09.fsa		751	8428	0	960	950	-1	966	-1	11	0
B, 13	PsSSR5-P7076_C09.fsa		507	5749	0	970	966	-1	991	-1	7	0
B, 14	PsSSR5-P7076_C09.fsa	0.4255	213	3072	374	1021	1007	-1	1035	2.4114	12	1.5366
B, 15	PsSSR5-P7076_C09.fsa	2.9787	79	720	102	1039	1035	2.4114	1048	4.2553	11	1.6094
B, 16	PsSSR5-P7076_C09.fsa	4.8227	50	208	29	1052	1048	4.2553	1059	5.8156	4	0.6351
B, 17	PsSSR5-P7076_C09.fsa	11.0638	51	410	58	1096	1087	9.7872	1102	11.9149	7	1.0816
B, 18	PsSSR5-P7076_C09.fsa	13.3333	298	2384	338	1112	1102	11.9149	1128	15.6028	7	1.0281
B, 19	PsSSR5-P7076_C09.fsa	17.1631	63	389	55	1139	1128	15.6028	1148	18.4397	4	0.6552
B, 20	PsSSR5-P7076_C09.fsa	31.09	9379	81138	11656	1233	1205	27.0607	1235	31.3706	6	0.9135
B, 21	PsSSR5-P7076_C09.fsa	32.345	28513	185868	25702	1242	1235	31.3706	1250	33.4448	5	0.7495
B, 22	PsSSR5-P7076_C09.fsa	80.5992	69	1273	126	1684	1666	78.8054	1709	83.0924	20	2.0064
B, 23	PsSSR5-P7076_C09.fsa	92.1214	184	2966	293	1800	1780	90.1432	1820	94.0962	15	1.5647
B, 24	PsSSR5-P7076_C09.fsa	137.92	86	466	44	2277	2268	137.07	2283	138.487	5	0.5137
B, 25	PsSSR5-P7076_C09.fsa	153.135	171	1065	102	2435	2426	152.265	2443	153.908	5	0.5507
B, 26	PsSSR5-P7076_C09.fsa	175.771	275	1802	169	2673	2664	174.924	2675	175.959	5	0.5345
B, 27	PsSSR5-P7076_C09.fsa	176.711	4743	26175	2461	2683	2675	175.959	2690	177.369	4	0.4671
B, 28	PsSSR5-P7076_C09.fsa	177.651	263	1645	154	2693	2690	177.369	2702	178.497	5	0.4787
B, 1	PsSSR9-Neg_D01.fsa		84	785	0	706	694	-1	715	-1	8	0
B, 2	PsSSR9-Neg_D01.fsa		63	785	0	744	731	-1	754	-1	13	0
B, 3	PsSSR9-Neg_D01.fsa		62	242	0	847	840	-1	853	-1	3	0
B, 4	PsSSR9-Neg_D01.fsa		157	1325	0	867	858	-1	881	-1	6	0
B, 5	PsSSR9-Neg_D01.fsa		927	9335	0	935	915	-1	947	-1	9	0
B, 6	PsSSR9-Neg_D01.fsa		92	448	0	954	947	-1	962	-1	4	0
B, 7	PsSSR9-Neg_D01.fsa		275	2301	0	975	962	-1	980	-1	7	0
B, 8	PsSSR9-Neg_D01.fsa		783	9630	0	988	980	-1	1009	-1	9	0
B, 9	PsSSR9-Neg_D01.fsa	4.3836	72	466	63	1072	1060	2.7397	1077	5.0685	5	0.7732
B, 10	PsSSR9-Neg_D01.fsa	13.8356	149	1049	143	1141	1132	12.6027	1150	15.0685	7	0.9849
B, 11	PsSSR9-Neg_D01.fsa	17.2603	1046	8930	1223	1166	1150	15.0685	1171	17.9452	8	1.2271
B, 12	PsSSR9-Neg_D01.fsa	20	24255	169349	24663	1186	1176	18.6301	1205	22.8537	5	0.824
B, 13	PsSSR9-Neg_D01.fsa	30.5324	4636	39857	5425	1259	1241	28.0409	1282	33.6223	6	0.8201
B, 14	PsSSR9-Neg_D01.fsa	80.495	51	987	97	1718	1697	78.4241	1744	83.065	20	2.067
B, 15	PsSSR9-Neg_D01.fsa	92.1065	165	2598	254	1836	1816	90.1479	1854	93.866	15	1.5384
B, 16	PsSSR9-Neg_D01.fsa	151.837	140	898	85	2465	2457	151.079	2476	152.88	4	0.46
B, 1	PsSSR9-P6497_D02.fsa		75	692	0	692	681	-1	701	-1	9	0
B, 2	PsSSR9-P6497_D02.fsa		67	731	0	729	717	-1	739	-1	10	0
B, 3	PsSSR9-P6497_D02.fsa		50	447	0	785	778	-1	798	-1	7	0
B, 4	PsSSR9-P6497_D02.fsa		62	213	0	830	823	-1	836	-1	3	0
B, 5	PsSSR9-P6497_D02.fsa		141	1200	0	852	842	-1	865	-1	7	0
B, 6	PsSSR9-P6497_D02.fsa		51	598	0	873	865	-1	889	-1	13	0
B, 7	PsSSR9-P6497_D02.fsa		896	8247	0	920	908	-1	931	-1	8	0
B, 8	PsSSR9-P6497_D02.fsa		70	324	0	937	931	-1	945	-1	5	0
B, 9	PsSSR9-P6497_D02.fsa		170	1292	0	961	950	-1	963	-1	6	0
B, 10	PsSSR9-P6497_D02.fsa		3368	27932	0	972	963	-1	988	-1	6	0
B, 11	PsSSR9-P6497_D02.fsa		360	2888	0	995	988	-1	1006	-1	6	0
B, 12	PsSSR9-P6497_D02.fsa	0.1399	87	600	84	1029	1021	-1	1039	1.5385	7	1.0521
B, 13	PsSSR9-P6497_D02.fsa	3.7762	52	293	40	1055	1047	2.6573	1060	4.4755	5	0.8071
B, 14	PsSSR9-P6497_D02.fsa	5.4546	63	438	61	1067	1060	4.4755	1074	6.4336	6	0.8829
B, 15	PsSSR9-P6497_D02.fsa	12.1678	81	950	132	1115	1100	10.0699	1118	12.5874	12	1.7986
B, 16	PsSSR9-P6497_D02.fsa	13.5664	214	1637	228	1125	1118	12.5874	1135	14.965	6	0.9659
B, 17	PsSSR9-P6497_D02.fsa	22.3254	83	428	65	1186	1178	21.0926	1194	23.5416	4	0.76
B, 18	PsSSR9-P6497_D02.fsa	31.3413	567	9142	1254	1248	1226	28.247	1279	35.52	13	1.9078
B, 19	PsSSR9-P6497_D02.fsa	81.0948	59	830	82	1704	1689	79.6022	1713	81.9896	14	1.4475
B, 20	PsSSR9-P6497_D02.fsa	82.5856	58	288	28	1719	1713	81.9896	1727	83.3798	3	0.3535
B, 21	PsSSR9-P6497_D02.fsa	91.9727	116	1866	183	1814	1795	90.1028	1839	94.4273	14	1.4104
B, 22	PsSSR9-P6497_D02.fsa	119.814	141	813	75	2101	2093	119.068	2114	121.023	4	0.4469
B, 23	PsSSR9-P6497_D02.fsa	147.262	262	2719	260	2393	2380	146.019	2406	148.505	10	1.0202
B, 24	PsSSR9-P6497_D02.fsa	148.984	71	389	37	2411	2406	148.505	2416	149.462	5	0.499
B, 25	PsSSR9-P6497_D02.fsa	150.132	118	372	35	2423	2416	149.462	2425	150.323	3	0.3195
B, 26	PsSSR9-P6497_D02.fsa	151.089	1221	5846	559	2433	2425	150.323	2439	151.663	4	0.4443
B, 27	PsSSR9-P6497_D02.fsa	152.238	289	1391	133	2445	2439	151.663	2447	152.429	4	0.4638
B, 28	PsSSR9-P6497_D02.fsa	153.195	4372	22060	2112	2455	2447	152.429	2457	153.387	5	0.4925
B, 29	PsSSR9-P6497_D02.fsa	154.153	29099	160729	15395	2465	2457	153.387	2473	154.919	4	0.4722
B, 1	PsSSR9-P6497_D03.fsa		90	854	0	678	668	-1	688	-1	9	0
B, 2	PsSSR9-P6497_D03.fsa		73	893	0	717	703	-1	725	-1	11	0
B, 3	PsSSR9-P6497_D03.fsa		53	451	0	773	765	-1	782	-1	9	0
B, 4	PsSSR9-P6497_D03.fsa		90	332	0	817	810	-1	823	-1	3	0
B, 5	PsSSR9-P6497_D03.fsa		196	1638	0	838	829	-1	852	-1	6	0
B, 6	PsSSR9-P6497_D03.fsa		74	866	0	859	852	-1	875	-1	14	0
B, 7	PsSSR9-P6497_D03.fsa		1071	10059	0	906	895	-1	918	-1	9	0
B, 8	PsSSR9-P6497_D03.fsa		108	412	0	924	918	-1	930	-1	3	0
B, 9	PsSSR9-P6497_D03.fsa		4744	39762	0	958	948	-1	974	-1	6	0
B, 10	PsSSR9-P6497_D03.fsa		509	4170	0	981	974	-1	993	-1	6	0
B, 11	PsSSR9-P6497_D03.fsa		115	863	98	1014	1005	-1	1025	1.2857	8	0.9252
B, 12	PsSSR9-P6497_D03.fsa	5.1429	101	532	76	1052	1044	4	1059	6.1429	5	0.7154
B, 13	PsSSR9-P6497_D03.fsa	7.1429	56	369	52	1066	1059	6.1429	1074	8.2857	6	0.9835
B, 14	PsSSR9-P6497_D03.fsa	11.7143	114	1205	172	1098	1085	9.8571	1102	12.2857	11	1.5798
B, 15	PsSSR9-P6497_D03.fsa	13.2857	276	2105	300	1109	1102	12.2857	1119	14.7143	6	0.9871
B, 16	PsSSR9-P6497_D03.fsa	17.4286	59	396	56	1138	1128	16	1149	19	6	0.9102
B, 17	PsSSR9-P6497_D03.fsa	31.3208	746	11304	1588	1231	1209	28.1563	1258	35.0425	14	1.9831
B, 18	PsSSR9-P6497_D03.fsa	46.6453	50	405	45	1353	1346	45.8496	1365	47.9966	7	0.8362
B, 19	PsSSR9-P6497_D03.fsa	81.2034	73	1007	100	1685	1668	79.4995	1691	81.8046	12	1.2482
B, 20	PsSSR9-P6497_D03.fsa	82.5057	80	483	48	1698	1691	81.8046	1706	83.3064	4	0.4505
B, 21	PsSSR9-P6497_D03.fsa	91.8806	123	1917	190	1792	1773	89.9916	1816	94.2627	14	1.4509
B, 22	PsSSR9-P6497_D03.fsa	119.814	191	1085	101	2077	2069	119.069	2090	121.029	4	0.4593
B, 23	PsSSR9-P6497_D03.fsa	132.886	78	470	44	2216	2209	132.224	2223	133.548	5	0.5477
B, 24	PsSSR9-P6497_D03.fsa	145.691	66	278	26	2350	2343	145.015	2356	146.27	4	0.4326
B, 25	PsSSR9-P6497_D03.fsa	147.525	447	3981	384	2369	2356	146.27	2380	148.588	8	0.8209
B, 26	PsSSR9-P6497_D03.fsa	149.071	96	549	53	2385	2380	148.588	2390	149.554	6	0.6574
B, 27	PsSSR9-P6497_D03.fsa	150.133	135	410	39	2396	2390	149.554	2398	150.326	3	0.3606
B, 28	PsSSR9-P6497_D03.fsa	151.1	1474	6976	674	2406	2398	150.326	2412	151.679	4	0.4454
B, 29	PsSSR9-P6497_D03.fsa	152.163	363	1662	160	2417	2412	151.679	2420	152.453	4	0.4369
B, 30	PsSSR9-P6497_D03.fsa	153.226	5450	27857	2693	2428	2420	152.453	2430	153.419	5	0.4936
B, 31	PsSSR9-P6497_D03.fsa	154.096	32488	192933	18659	2437	2430	153.419	2446	154.967	5	0.5149
B, 32	PsSSR9-P6497_D03.fsa	157.386	99	402	38	2471	2464	156.708	2477	157.967	4	0.3891
B, 33	PsSSR9-P6497_D03.fsa	217.905	76	662	63	3109	3100	217.048	3132	220.094	6	0.6424
B, 1	PsSSR9-P7064_D04.fsa		102	972	0	696	682	-1	702	-1	8	0
B, 2	PsSSR9-P7064_D04.fsa		53	449	0	707	702	-1	719	-1	8	0
B, 3	PsSSR9-P7064_D04.fsa		87	961	0	730	719	-1	740	-1	12	0
B, 4	PsSSR9-P7064_D04.fsa		54	450	0	789	780	-1	797	-1	9	0
B, 5	PsSSR9-P7064_D04.fsa		95	285	0	835	828	-1	841	-1	2	0
B, 6	PsSSR9-P7064_D04.fsa		198	1604	0	854	845	-1	869	-1	6	0
B, 7	PsSSR9-P7064_D04.fsa		74	532	0	876	869	-1	881	-1	5	0
B, 8	PsSSR9-P7064_D04.fsa		58	343	0	884	881	-1	892	-1	3	0
B, 9	PsSSR9-P7064_D04.fsa		1137	10547	0	923	912	-1	935	-1	9	0
B, 10	PsSSR9-P7064_D04.fsa		205	1640	0	961	950	-1	965	-1	7	0
B, 11	PsSSR9-P7064_D04.fsa		3921	32153	0	975	965	-1	992	-1	6	0
B, 12	PsSSR9-P7064_D04.fsa		311	1867	0	998	992	-1	1006	-1	5	0
B, 13	PsSSR9-P7064_D04.fsa		72	521	63	1032	1022	-1	1043	1.5493	7	0.9308
B, 14	PsSSR9-P7064_D04.fsa	5.2113	82	442	62	1069	1062	4.2254	1076	6.1972	5	0.7132
B, 15	PsSSR9-P7064_D04.fsa	10.9859	84	1049	147	1110	1102	9.8592	1119	12.2535	12	1.8075
B, 16	PsSSR9-P7064_D04.fsa	13.5211	291	2278	320	1128	1119	12.2535	1138	14.9296	6	0.964
B, 17	PsSSR9-P7064_D04.fsa	27.7387	72	336	48	1225	1218	26.7164	1230	28.4614	4	0.6862
B, 18	PsSSR9-P7064_D04.fsa	31.5701	709	10737	1496	1252	1230	28.4614	1269	33.8955	14	1.9785
B, 19	PsSSR9-P7064_D04.fsa	81.2856	75	1076	106	1709	1690	79.4068	1715	81.8784	17	1.7272
B, 20	PsSSR9-P7064_D04.fsa	82.4709	69	498	49	1721	1715	81.8784	1730	83.3591	5	0.4975
B, 21	PsSSR9-P7064_D04.fsa	92.005	142	2399	234	1818	1799	90.1441	1840	94.1558	16	1.6303
B, 22	PsSSR9-P7064_D04.fsa	119.814	179	1012	94	2105	2097	119.068	2118	121.02	4	0.445
B, 23	PsSSR9-P7064_D04.fsa	130.311	52	611	56	2218	2204	129.009	2229	131.334	9	0.8993
B, 24	PsSSR9-P7064_D04.fsa	135.804	54	340	31	2277	2268	134.966	2285	136.55	6	0.5946
B, 25	PsSSR9-P7064_D04.fsa	145.71	77	340	32	2382	2376	145.139	2389	146.376	4	0.4315
B, 26	PsSSR9-P7064_D04.fsa	147.804	491	4317	411	2404	2395	146.947	2413	148.661	7	0.7309
B, 27	PsSSR9-P7064_D04.fsa	149.042	111	702	66	2417	2413	148.661	2422	149.518	2	0.2337
B, 28	PsSSR9-P7064_D04.fsa	150.089	147	426	40	2428	2422	149.518	2431	150.375	2	0.2686
B, 29	PsSSR9-P7064_D04.fsa	151.137	1791	8776	835	2439	2431	150.375	2445	151.709	4	0.4517
B, 30	PsSSR9-P7064_D04.fsa	152.28	366	1769	168	2451	2445	151.709	2453	152.471	4	0.4619
B, 31	PsSSR9-P7064_D04.fsa	153.233	5502	27734	2642	2461	2453	152.471	2463	153.423	5	0.4778
B, 32	PsSSR9-P7064_D04.fsa	154.09	32483	207040	19727	2470	2463	153.423	2479	154.948	5	0.5421
B, 33	PsSSR9-P7064_D04.fsa	213.908	94	813	75	3111	3101	212.99	3130	215.687	8	0.7494
B, 1	PsSSR9-P7064_D05.fsa		67	733	0	679	664	-1	686	-1	10	0
B, 2	PsSSR9-P7064_D05.fsa		56	699	0	716	701	-1	723	-1	12	0
B, 3	PsSSR9-P7064_D05.fsa		142	1243	0	835	820	-1	849	-1	6	0
B, 4	PsSSR9-P7064_D05.fsa		55	398	0	855	849	-1	861	-1	5	0
B, 5	PsSSR9-P7064_D05.fsa		786	7144	0	903	892	-1	914	-1	8	0
B, 6	PsSSR9-P7064_D05.fsa		64	331	0	919	914	-1	928	-1	5	0
B, 7	PsSSR9-P7064_D05.fsa		2833	25187	0	954	944	-1	971	-1	6	0
B, 8	PsSSR9-P7064_D05.fsa		283	2288	0	977	971	-1	988	-1	7	0
B, 9	PsSSR9-P7064_D05.fsa	4.8921	57	357	51	1049	1042	3.8849	1057	6.0432	5	0.7671
B, 10	PsSSR9-P7064_D05.fsa	11.6547	61	705	101	1096	1081	9.4964	1098	11.9424	12	1.8088
B, 11	PsSSR9-P7064_D05.fsa	13.0935	182	1544	222	1106	1098	11.9424	1125	15.8273	6	0.9908
B, 12	PsSSR9-P7064_D05.fsa	31.4121	484	8095	1138	1229	1207	28.2272	1262	35.9601	14	2.0574
B, 13	PsSSR9-P7064_D05.fsa	81.3036	54	830	83	1683	1664	79.3994	1689	81.9048	17	1.721
B, 14	PsSSR9-P7064_D05.fsa	92.0793	108	1630	161	1791	1769	89.892	1811	94.0643	13	1.3287
B, 15	PsSSR9-P7064_D05.fsa	119.814	111	638	59	2074	2066	119.069	2086	120.936	4	0.4475
B, 16	PsSSR9-P7064_D05.fsa	133.359	68	545	51	2218	2206	132.224	2232	134.684	6	0.5766
B, 17	PsSSR9-P7064_D05.fsa	147.531	163	1176	113	2366	2358	146.758	2376	148.497	7	0.7575
B, 18	PsSSR9-P7064_D05.fsa	149.849	117	699	67	2390	2383	149.173	2395	150.332	6	0.6299
B, 19	PsSSR9-P7064_D05.fsa	151.105	1001	4752	459	2403	2395	150.332	2409	151.685	4	0.4474
B, 20	PsSSR9-P7064_D05.fsa	152.168	226	1056	102	2414	2409	151.685	2417	152.458	4	0.4451
B, 21	PsSSR9-P7064_D05.fsa	153.135	3197	16864	1629	2424	2417	152.458	2427	153.425	4	0.4822
B, 22	PsSSR9-P7064_D05.fsa	154.101	22816	132508	12808	2434	2427	153.425	2443	154.971	5	0.5045
B, 23	PsSSR9-P7064_D05.fsa	215.429	52	303	28	3080	3072	214.667	3088	216.191	4	0.4468
B, 24	PsSSR9-P7064_D05.fsa	218.287	70	821	78	3110	3100	217.334	3124	219.619	12	1.1968
B, 1	PsSSR9-P7074_D06.fsa		96	901	0	666	656	-1	675	-1	9	0
B, 2	PsSSR9-P7074_D06.fsa		93	1024	0	703	689	-1	712	-1	10	0
B, 3	PsSSR9-P7074_D06.fsa		53	378	0	717	712	-1	738	-1	5	0
B, 4	PsSSR9-P7074_D06.fsa		56	285	0	746	738	-1	752	-1	6	0
B, 5	PsSSR9-P7074_D06.fsa		60	458	0	760	752	-1	768	-1	8	0
B, 6	PsSSR9-P7074_D06.fsa		88	249	0	807	800	-1	812	-1	2	0
B, 7	PsSSR9-P7074_D06.fsa		194	1619	0	826	817	-1	839	-1	6	0
B, 8	PsSSR9-P7074_D06.fsa		76	803	0	847	839	-1	862	-1	9	0
B, 9	PsSSR9-P7074_D06.fsa		1332	12360	0	893	882	-1	905	-1	9	0
B, 10	PsSSR9-P7074_D06.fsa		100	558	0	910	905	-1	920	-1	5	0
B, 11	PsSSR9-P7074_D06.fsa		3779	34013	0	945	935	-1	962	-1	6	0
B, 12	PsSSR9-P7074_D06.fsa		356	2730	0	968	962	-1	978	-1	7	0
B, 13	PsSSR9-P7074_D06.fsa	5.036	57	401	57	1039	1030	3.741	1046	6.0432	6	0.9975
B, 14	PsSSR9-P7074_D06.fsa	10.9353	86	1085	156	1080	1060	8.0576	1087	11.9424	10	1.4716
B, 15	PsSSR9-P7074_D06.fsa	13.3813	297	2547	366	1097	1087	11.9424	1115	15.9712	7	1.0233
B, 16	PsSSR9-P7074_D06.fsa	17.1223	54	439	63	1123	1115	15.9712	1136	18.9928	8	1.2715
B, 17	PsSSR9-P7074_D06.fsa	31.4121	840	12656	1799	1218	1197	28.3748	1237	34.063	14	2.0898
B, 18	PsSSR9-P7074_D06.fsa	35.0174	139	893	120	1244	1237	34.063	1252	36.0938	5	0.7277
B, 19	PsSSR9-P7074_D06.fsa	80.9038	81	1546	155	1667	1643	78.4889	1678	82.0073	18	1.8586
B, 20	PsSSR9-P7074_D06.fsa	82.6088	55	387	38	1684	1678	82.0073	1691	83.31	7	0.7829
B, 21	PsSSR9-P7074_D06.fsa	91.8869	187	2951	293	1777	1758	89.9981	1800	94.1689	14	1.4136
B, 22	PsSSR9-P7074_D06.fsa	116.868	165	1030	98	2030	2021	116.009	2042	118.009	4	0.4758
B, 23	PsSSR9-P7074_D06.fsa	134.581	51	283	26	2217	2210	133.916	2224	135.245	4	0.4337
B, 24	PsSSR9-P7074_D06.fsa	142.716	67	269	26	2302	2295	142.037	2307	143.201	4	0.4025
B, 25	PsSSR9-P7074_D06.fsa	144.559	688	6650	645	2321	2307	143.201	2341	146.5	7	0.7307
B, 26	PsSSR9-P7074_D06.fsa	147.082	101	301	29	2347	2341	146.5	2349	147.276	3	0.3341
B, 27	PsSSR9-P7074_D06.fsa	148.053	1327	6345	615	2357	2349	147.276	2363	148.635	4	0.4523
B, 28	PsSSR9-P7074_D06.fsa	149.12	434	2168	210	2368	2363	148.635	2371	149.412	4	0.4762
B, 29	PsSSR9-P7074_D06.fsa	150.188	5657	29801	2893	2379	2371	149.412	2381	150.382	5	0.489
B, 30	PsSSR9-P7074_D06.fsa	151.256	32285	213381	20718	2390	2381	150.382	2397	151.936	6	0.5838
B, 31	PsSSR9-P7074_D06.fsa	155.53	98	510	49	2434	2426	154.753	2442	156.307	5	0.5074
B, 32	PsSSR9-P7074_D06.fsa	217.049	51	239	22	3080	3072	216.287	3086	217.62	4	0.4226
B, 33	PsSSR9-P7074_D06.fsa	220.563	85	882	83	3117	3099	218.858	3125	221.314	10	1.0151
B, 1	PsSSR9-P7074_D07.fsa		64	540	0	685	674	-1	692	-1	8	0
B, 2	PsSSR9-P7074_D07.fsa		59	683	0	721	708	-1	730	-1	11	0
B, 3	PsSSR9-P7074_D07.fsa		51	162	0	821	814	-1	827	-1	3	0
B, 4	PsSSR9-P7074_D07.fsa		111	910	0	841	831	-1	855	-1	6	0
B, 5	PsSSR9-P7074_D07.fsa		724	6811	0	910	899	-1	922	-1	9	0
B, 6	PsSSR9-P7074_D07.fsa		60	302	0	927	922	-1	938	-1	5	0
B, 7	PsSSR9-P7074_D07.fsa		281	2072	0	949	938	-1	951	-1	5	0
B, 8	PsSSR9-P7074_D07.fsa		2179	20626	0	961	951	-1	979	-1	7	0
B, 9	PsSSR9-P7074_D07.fsa		175	1227	0	983	979	-1	992	-1	6	0
B, 10	PsSSR9-P7074_D07.fsa	5.2482	53	338	47	1056	1047	3.9716	1062	6.0993	7	1.1082
B, 11	PsSSR9-P7074_D07.fsa	11.0638	63	727	103	1097	1076	8.0851	1103	11.9149	9	1.3759
B, 12	PsSSR9-P7074_D07.fsa	13.4752	192	1793	254	1114	1103	11.9149	1132	16.0284	7	1.0379
B, 13	PsSSR9-P7074_D07.fsa	31.3706	458	7898	1110	1236	1213	28.0862	1255	33.9892	16	2.2625
B, 14	PsSSR9-P7074_D07.fsa	92.1656	106	1824	179	1801	1779	90.0005	1824	94.4242	15	1.4964
B, 15	PsSSR9-P7074_D07.fsa	116.868	96	573	54	2053	2044	116.01	2064	117.915	5	0.4947
B, 16	PsSSR9-P7074_D07.fsa	132.243	58	348	32	2217	2210	131.589	2223	132.804	4	0.4314
B, 17	PsSSR9-P7074_D07.fsa	137.757	73	437	40	2276	2268	137.009	2282	138.318	5	0.4939
B, 18	PsSSR9-P7074_D07.fsa	144.419	254	2514	241	2346	2336	143.458	2367	146.437	7	0.6818
B, 19	PsSSR9-P7074_D07.fsa	147.014	55	170	16	2373	2367	146.437	2376	147.302	2	0.2827
B, 20	PsSSR9-P7074_D07.fsa	147.975	759	3708	356	2383	2376	147.302	2390	148.648	4	0.4617
B, 21	PsSSR9-P7074_D07.fsa	149.129	216	1016	97	2395	2390	148.648	2397	149.321	4	0.4649
B, 22	PsSSR9-P7074_D07.fsa	150.09	3000	16922	1627	2405	2397	149.321	2408	150.379	5	0.5204
B, 23	PsSSR9-P7074_D07.fsa	151.052	25029	145895	14029	2415	2408	150.379	2424	151.917	5	0.5067
B, 24	PsSSR9-P7074_D07.fsa	216.382	66	727	69	3108	3099	215.525	3123	217.811	13	1.3232
B, 1	PsSSR9-P7076_D08.fsa		53	511	0	676	664	-1	685	-1	9	0
B, 2	PsSSR9-P7076_D08.fsa		110	873	0	832	823	-1	846	-1	6	0
B, 3	PsSSR9-P7076_D08.fsa		529	5614	0	902	891	-1	914	-1	10	0
B, 4	PsSSR9-P7076_D08.fsa		55	305	0	916	914	-1	928	-1	5	0
B, 5	PsSSR9-P7076_D08.fsa		2333	21246	0	952	942	-1	968	-1	7	0
B, 6	PsSSR9-P7076_D08.fsa		279	2531	0	975	968	-1	986	-1	9	0
B, 7	PsSSR9-P7076_D08.fsa	5	51	326	46	1046	1039	4	1053	6	5	0.8291
B, 8	PsSSR9-P7076_D08.fsa	11.4286	54	721	103	1091	1078	9.5714	1096	12.1429	12	1.8095
B, 9	PsSSR9-P7076_D08.fsa	13.1429	173	1474	210	1103	1096	12.1429	1121	15.7143	7	1.0397
B, 10	PsSSR9-P7076_D08.fsa	31.309	421	6171	878	1226	1204	28.1447	1238	32.9853	15	2.1445
B, 11	PsSSR9-P7076_D08.fsa	33.8108	234	1653	225	1244	1238	32.9853	1256	35.4371	5	0.813
B, 12	PsSSR9-P7076_D08.fsa	91.8806	77	1374	136	1786	1767	89.9916	1811	94.3618	16	1.6559
B, 13	PsSSR9-P7076_D08.fsa	119.721	99	698	65	2070	2062	118.975	2084	121.034	5	0.5523
B, 14	PsSSR9-P7076_D08.fsa	139.235	196	1101	105	2276	2268	138.471	2283	139.904	4	0.4694
B, 15	PsSSR9-P7076_D08.fsa	147.252	148	1474	142	2359	2350	146.382	2373	148.605	6	0.6558
B, 16	PsSSR9-P7076_D08.fsa	150.247	79	248	23	2390	2383	149.571	2392	150.441	3	0.3407
B, 17	PsSSR9-P7076_D08.fsa	151.214	806	4075	393	2400	2392	150.441	2406	151.793	4	0.4736
B, 18	PsSSR9-P7076_D08.fsa	153.242	2930	16851	1627	2421	2413	152.469	2424	153.532	5	0.5071
B, 19	PsSSR9-P7076_D08.fsa	154.304	19482	111724	10789	2432	2424	153.532	2440	155.077	5	0.4922
B, 20	PsSSR9-P7076_D08.fsa	218.381	94	889	84	3108	3098	217.429	3122	219.714	7	0.6906
B, 21	PsSSR9-P7076_D08.fsa	221.498	56	302	28	3141	3132	220.656	3149	222.246	5	0.4974
B, 1	PsSSR9-P7076_D09.fsa		108	956	0	674	663	0	682	0	8	0
B, 2	PsSSR9-P7076_D09.fsa		89	1021	0	709	697	0	720	0	10	0
B, 3	PsSSR9-P7076_D09.fsa		57	414	0	754	738	0	759	0	6	0
B, 4	PsSSR9-P7076_D09.fsa		63	600	0	768	759	0	781	0	9	0
B, 5	PsSSR9-P7076_D09.fsa		64	197	0	815	808	0	821	0	2	0
B, 6	PsSSR9-P7076_D09.fsa		212	1773	0	834	825	0	848	0	6	0
B, 7	PsSSR9-P7076_D09.fsa		80	634	0	856	848	0	861	0	8	0
B, 8	PsSSR9-P7076_D09.fsa		55	320	0	864	861	0	871	0	5	0
B, 9	PsSSR9-P7076_D09.fsa		1141	10774	0	903	892	0	914	0	9	0
B, 10	PsSSR9-P7076_D09.fsa		94	510	0	921	914	0	927	0	5	0
B, 11	PsSSR9-P7076_D09.fsa		5225	45092	0	953	943	0	969	0	6	0
B, 12	PsSSR9-P7076_D09.fsa		610	5228	0	976	969	0	987	0	7	0
B, 13	PsSSR9-P7076_D09.fsa		112	802	0	1009	1000	0	1020	0	6	0
B, 14	PsSSR9-P7076_D09.fsa		106	582	0	1047	1040	0	1054	0	5	0
B, 15	PsSSR9-P7076_D09.fsa		68	399	0	1063	1054	0	1069	0	6	0
B, 16	PsSSR9-P7076_D09.fsa		127	1371	0	1093	1080	0	1097	0	11	0
B, 17	PsSSR9-P7076_D09.fsa		307	2382	0	1105	1097	0	1115	0	6	0
B, 18	PsSSR9-P7076_D09.fsa		50	340	0	1133	1124	0	1144	0	5	0
B, 19	PsSSR9-P7076_D09.fsa		782	13120	0	1227	1204	0	1261	0	14	0
B, 20	PsSSR9-P7076_D09.fsa		76	995	0	1678	1663	0	1687	0	12	0
B, 21	PsSSR9-P7076_D09.fsa		95	592	0	1693	1687	0	1702	0	5	0
B, 22	PsSSR9-P7076_D09.fsa		136	2360	0	1794	1769	0	1811	0	15	0
B, 23	PsSSR9-P7076_D09.fsa		222	1239	0	2073	2065	0	2085	0	4	0
B, 24	PsSSR9-P7076_D09.fsa		74	428	0	2277	2268	0	2283	0	5	0
B, 25	PsSSR9-P7076_D09.fsa		664	6275	0	2361	2352	0	2376	0	6	0
B, 26	PsSSR9-P7076_D09.fsa		87	482	0	2381	2376	0	2386	0	5	0
B, 27	PsSSR9-P7076_D09.fsa		135	458	0	2393	2386	0	2395	0	3	0
B, 28	PsSSR9-P7076_D09.fsa		1522	7579	0	2403	2395	0	2409	0	4	0
B, 29	PsSSR9-P7076_D09.fsa		429	1993	0	2414	2409	0	2416	0	4	0
B, 30	PsSSR9-P7076_D09.fsa		6380	35662	0	2424	2416	0	2427	0	5	0
B, 31	PsSSR9-P7076_D09.fsa		32453	210996	0	2434	2427	0	2443	0	5	0
B, 32	PsSSR9-P7076_D09.fsa		64	331	0	3140	3133	0	3148	0	5	0
B, 1	PsSSR13-Neg_F01.fsa		77	730	0	731	720	-1	740	-1	8	0
B, 2	PsSSR13-Neg_F01.fsa		61	742	0	769	757	-1	779	-1	13	0
B, 3	PsSSR13-Neg_F01.fsa		152	1355	0	893	886	-1	909	-1	6	0
B, 4	PsSSR13-Neg_F01.fsa		70	538	0	916	909	-1	922	-1	6	0
B, 5	PsSSR13-Neg_F01.fsa		572	6586	0	961	945	-1	974	-1	11	0
B, 6	PsSSR13-Neg_F01.fsa		509	5010	0	1006	986	-1	1008	-1	5	0
B, 7	PsSSR13-Neg_F01.fsa		30530	212909	0	1018	1008	-1	1026	-1	6	0
B, 8	PsSSR13-Neg_F01.fsa	0.5517	62	405	59	1078	1068	-1	1088	1.931	5	0.8634
B, 9	PsSSR13-Neg_F01.fsa	11.1724	77	618	85	1155	1146	9.931	1161	12	6	0.954
B, 10	PsSSR13-Neg_F01.fsa	13.6552	232	2204	304	1173	1161	12	1180	14.6207	8	1.1094
B, 11	PsSSR13-Neg_F01.fsa	15.4483	68	440	60	1186	1180	14.6207	1192	16.2759	6	0.9003
B, 12	PsSSR13-Neg_F01.fsa	31.5965	562	8159	1109	1299	1279	28.8358	1318	34.1401	13	1.8607
B, 13	PsSSR13-Neg_F01.fsa	80.7796	58	987	96	1757	1739	79.0266	1782	83.2123	17	1.7473
B, 14	PsSSR13-Neg_F01.fsa	140.094	70	420	39	2384	2377	139.445	2392	140.841	5	0.4655
B, 15	PsSSR13-Neg_F01.fsa	147.664	56	514	48	2465	2451	146.355	2475	148.598	5	0.4829
B, 16	PsSSR13-Neg_F01.fsa	149.252	68	361	33	2482	2475	148.598	2488	149.813	4	0.4375
B, 1	PsSSR13-P6497_F02.fsa		61	553	0	715	703	-1	724	-1	7	0
B, 2	PsSSR13-P6497_F02.fsa		59	637	0	753	739	-1	762	-1	11	0
B, 3	PsSSR13-P6497_F02.fsa		59	214	0	855	848	-1	861	-1	3	0
B, 4	PsSSR13-P6497_F02.fsa		123	1010	0	876	866	-1	890	-1	7	0
B, 5	PsSSR13-P6497_F02.fsa		497	4841	0	945	933	-1	956	-1	9	0
B, 6	PsSSR13-P6497_F02.fsa		7570	53820	0	997	988	-1	1006	-1	6	0
B, 7	PsSSR13-P6497_F02.fsa		3045	23502	0	1014	1006	-1	1030	-1	6	0
B, 8	PsSSR13-P6497_F02.fsa		54	530	70	1053	1046	-1	1065	1.5385	9	1.2899
B, 9	PsSSR13-P6497_F02.fsa	2.5175	70	411	57	1072	1065	1.5385	1081	3.7762	5	0.8097
B, 10	PsSSR13-P6497_F02.fsa	11.3287	76	561	78	1135	1125	9.9301	1141	12.1678	6	0.9435
B, 11	PsSSR13-P6497_F02.fsa	13.4266	204	1624	227	1150	1141	12.1678	1158	14.5455	7	1.0196
B, 12	PsSSR13-P6497_F02.fsa	15.2448	56	340	47	1163	1158	14.5455	1170	16.2238	5	0.7316
B, 13	PsSSR13-P6497_F02.fsa	19.3007	54	394	55	1192	1183	18.042	1198	20.1576	4	0.6167
B, 14	PsSSR13-P6497_F02.fsa	31.3646	431	6144	848	1274	1256	28.8413	1292	33.813	13	1.8533
B, 15	PsSSR13-P6497_F02.fsa	74.4429	73	336	33	1667	1660	73.7429	1672	74.9422	4	0.461
B, 16	PsSSR13-P6497_F02.fsa	77.5286	52	290	28	1698	1692	76.9332	1705	78.2221	4	0.4764
B, 17	PsSSR13-P6497_F02.fsa	79.6056	52	328	32	1719	1712	78.9145	1724	80.099	5	0.5376
B, 18	PsSSR13-P6497_F02.fsa	80.594	52	411	40	1729	1724	80.099	1733	80.9898	7	0.767
B, 19	PsSSR13-P6497_F02.fsa	81.5831	88	572	56	1739	1733	80.9898	1745	82.1762	5	0.5311
B, 20	PsSSR13-P6497_F02.fsa	82.5713	56	223	22	1749	1745	82.1762	1754	83.065	3	0.3789
B, 21	PsSSR13-P6497_F02.fsa	83.6572	58	280	27	1760	1754	83.065	1764	84.0518	4	0.4679
B, 22	PsSSR13-P6497_F02.fsa	84.6433	99	458	45	1770	1764	84.0518	1775	85.1361	4	0.4412
B, 23	PsSSR13-P6497_F02.fsa	85.727	62	216	21	1781	1775	85.1361	1784	86.0223	3	0.3282
B, 24	PsSSR13-P6497_F02.fsa	86.7111	219	962	94	1791	1784	86.0223	1797	87.3011	4	0.4268
B, 25	PsSSR13-P6497_F02.fsa	87.7925	85	296	29	1802	1797	87.3011	1805	88.0872	3	0.3315
B, 26	PsSSR13-P6497_F02.fsa	88.7746	277	1085	106	1812	1805	88.0872	1817	89.2653	3	0.3821
B, 27	PsSSR13-P6497_F02.fsa	89.8538	142	520	50	1823	1817	89.2653	1826	90.1479	3	0.3741
B, 28	PsSSR13-P6497_F02.fsa	90.8339	933	4162	407	1833	1826	90.1479	1838	91.3235	4	0.4276
B, 29	PsSSR13-P6497_F02.fsa	91.813	456	1981	193	1843	1838	91.3235	1848	92.3022	4	0.4258
B, 30	PsSSR13-P6497_F02.fsa	92.8889	811	3743	365	1854	1848	92.3022	1860	93.4753	4	0.434
B, 31	PsSSR13-P6497_F02.fsa	93.9637	328	1235	120	1865	1860	93.4753	1869	94.3542	3	0.3736
B, 32	PsSSR13-P6497_F02.fsa	94.9397	710	3053	297	1875	1869	94.3542	1881	95.5249	4	0.4089
B, 33	PsSSR13-P6497_F02.fsa	96.1098	195	727	70	1887	1881	95.5249	1891	96.4995	3	0.3561
B, 34	PsSSR13-P6497_F02.fsa	97.0837	742	3577	348	1897	1891	96.4995	1904	97.765	4	0.448
B, 35	PsSSR13-P6497_F02.fsa	98.154	157	581	56	1908	1904	97.765	1912	98.5429	3	0.3537
B, 36	PsSSR13-P6497_F02.fsa	99.2232	209	983	95	1919	1912	98.5429	1924	99.7088	4	0.4443
B, 37	PsSSR13-P6497_F02.fsa	100.296	440	2066	202	1930	1924	99.7088	1935	100.788	4	0.4325
B, 38	PsSSR13-P6497_F02.fsa	101.281	239	1102	108	1940	1935	100.788	1945	101.772	4	0.4351
B, 39	PsSSR13-P6497_F02.fsa	102.46	178	690	67	1952	1945	101.772	1956	102.852	3	0.3883
B, 40	PsSSR13-P6497_F02.fsa	103.538	262	1104	108	1963	1956	102.852	1967	103.93	4	0.4112
B, 41	PsSSR13-P6497_F02.fsa	104.418	206	775	75	1972	1967	103.93	1976	104.809	3	0.3613
B, 42	PsSSR13-P6497_F02.fsa	105.395	260	1040	101	1982	1976	104.809	1986	105.785	3	0.3803
B, 43	PsSSR13-P6497_F02.fsa	106.369	387	1643	159	1992	1986	105.785	1996	106.759	4	0.4031
B, 44	PsSSR13-P6497_F02.fsa	107.342	501	2142	208	2002	1996	106.759	2007	107.827	3	0.3879
B, 45	PsSSR13-P6497_F02.fsa	108.312	309	1316	127	2012	2007	107.827	2017	108.797	4	0.4044
B, 46	PsSSR13-P6497_F02.fsa	109.378	203	860	83	2023	2017	108.797	2028	109.861	3	0.3838
B, 47	PsSSR13-P6497_F02.fsa	110.344	159	624	60	2033	2028	109.861	2038	110.827	3	0.3753
B, 48	PsSSR13-P6497_F02.fsa	111.406	114	439	42	2044	2038	110.827	2049	111.887	3	0.344
B, 49	PsSSR13-P6497_F02.fsa	112.368	96	361	34	2054	2049	111.887	2059	112.849	3	0.3492
B, 50	PsSSR13-P6497_F02.fsa	113.425	80	346	33	2065	2059	112.849	2070	113.904	4	0.394
B, 51	PsSSR13-P6497_F02.fsa	114.566	149	725	68	2077	2070	113.904	2082	115.037	4	0.4488
B, 52	PsSSR13-P6497_F02.fsa	116.541	177	810	76	2098	2091	115.884	2104	117.104	4	0.4158
B, 53	PsSSR13-P6497_F02.fsa	117.573	58	264	24	2109	2104	117.104	2113	117.947	4	0.4563
B, 54	PsSSR13-P6497_F02.fsa	118.601	76	302	28	2120	2113	117.947	2124	118.975	3	0.3563
B, 55	PsSSR13-P6497_F02.fsa	119.441	77	345	32	2129	2124	118.975	2134	119.907	4	0.3793
B, 56	PsSSR13-P6497_F02.fsa	120.37	59	302	27	2139	2134	119.907	2143	120.739	5	0.4702
B, 57	PsSSR13-P6497_F02.fsa	121.386	161	772	71	2150	2143	120.739	2155	121.848	4	0.4061
B, 58	PsSSR13-P6497_F02.fsa	122.218	56	262	24	2159	2155	121.848	2164	122.68	4	0.4093
B, 59	PsSSR13-P6497_F02.fsa	123.235	154	681	62	2170	2164	122.68	2177	123.882	4	0.4029
B, 60	PsSSR13-P6497_F02.fsa	124.529	171	788	72	2184	2177	123.882	2190	125.084	4	0.4037
B, 61	PsSSR13-P6497_F02.fsa	126.749	97	486	44	2208	2201	126.101	2214	127.304	4	0.4453
B, 62	PsSSR13-P6497_F02.fsa	138.144	51	267	24	2331	2324	137.495	2337	138.701	4	0.4574
B, 63	PsSSR13-P6497_F02.fsa	150.857	73	521	49	2465	2449	149.333	2471	151.429	5	0.5158
B, 64	PsSSR13-P6497_F02.fsa	172.424	88	446	41	2695	2688	171.777	2700	172.887	4	0.4619
B, 65	PsSSR13-P6497_F02.fsa	173.534	329	1707	157	2707	2700	172.887	2710	173.811	4	0.4562
B, 66	PsSSR13-P6497_F02.fsa	174.551	2635	13599	1257	2718	2710	173.811	2722	174.921	4	0.4339
B, 67	PsSSR13-P6497_F02.fsa	175.475	4933	26811	2477	2728	2722	174.921	2736	176.215	4	0.4613
B, 1	PsSSR13-P6497_F03.fsa		75	650	0	707	697	-1	716	-1	9	0
B, 2	PsSSR13-P6497_F03.fsa		66	662	0	745	732	-1	754	-1	9	0
B, 3	PsSSR13-P6497_F03.fsa		57	224	0	845	838	-1	852	-1	3	0
B, 4	PsSSR13-P6497_F03.fsa		130	942	0	868	858	-1	881	-1	6	0
B, 5	PsSSR13-P6497_F03.fsa		525	5073	0	937	925	-1	948	-1	9	0
B, 6	PsSSR13-P6497_F03.fsa		82	434	0	955	948	-1	963	-1	5	0
B, 7	PsSSR13-P6497_F03.fsa		181	1358	0	976	966	-1	980	-1	5	0
B, 8	PsSSR13-P6497_F03.fsa		7830	55898	0	990	980	-1	998	-1	6	0
B, 9	PsSSR13-P6497_F03.fsa		3217	24577	0	1007	998	-1	1022	-1	6	0
B, 10	PsSSR13-P6497_F03.fsa	2.3944	77	433	60	1065	1058	1.4085	1073	3.5211	5	0.7317
B, 11	PsSSR13-P6497_F03.fsa	11.1268	82	611	86	1127	1118	9.8592	1133	11.9718	6	0.9522
B, 12	PsSSR13-P6497_F03.fsa	13.3803	213	1783	251	1143	1133	11.9718	1150	14.3662	7	1.0168
B, 13	PsSSR13-P6497_F03.fsa	15.0704	63	347	48	1155	1150	14.3662	1163	16.1972	6	0.9063
B, 14	PsSSR13-P6497_F03.fsa	19.1549	54	294	41	1184	1177	18.169	1190	20	5	0.7097
B, 15	PsSSR13-P6497_F03.fsa	31.4429	505	6799	945	1267	1249	28.9038	1284	33.7707	13	1.8679
B, 16	PsSSR13-P6497_F03.fsa	74.4485	71	339	33	1658	1651	73.7489	1663	74.9475	4	0.4224
B, 17	PsSSR13-P6497_F03.fsa	79.7046	58	391	38	1711	1703	78.9159	1715	80.0988	7	0.7788
B, 18	PsSSR13-P6497_F03.fsa	80.6916	68	505	49	1721	1715	80.0988	1724	80.9878	7	0.7038
B, 19	PsSSR13-P6497_F03.fsa	81.6789	97	717	70	1731	1724	80.9878	1736	82.1722	6	0.664
B, 20	PsSSR13-P6497_F03.fsa	82.5668	57	286	28	1740	1736	82.1722	1745	83.0598	4	0.4463
B, 21	PsSSR13-P6497_F03.fsa	83.6511	59	277	27	1751	1745	83.0598	1755	84.0452	4	0.4727
B, 22	PsSSR13-P6497_F03.fsa	84.6361	103	441	43	1761	1755	84.0452	1767	85.2267	4	0.4244
B, 23	PsSSR13-P6497_F03.fsa	85.7187	72	246	24	1772	1767	85.2267	1775	86.0137	3	0.3427
B, 24	PsSSR13-P6497_F03.fsa	86.702	227	1052	103	1782	1775	86.0137	1788	87.2916	4	0.4446
B, 25	PsSSR13-P6497_F03.fsa	87.7828	84	297	29	1793	1788	87.2916	1796	88.0774	3	0.3536
B, 26	PsSSR13-P6497_F03.fsa	88.7645	283	1162	114	1803	1796	88.0774	1808	89.2551	4	0.4007
B, 27	PsSSR13-P6497_F03.fsa	89.8436	140	518	50	1814	1808	89.2551	1817	90.1377	3	0.3701
B, 28	PsSSR13-P6497_F03.fsa	90.8237	979	4351	426	1824	1817	90.1377	1829	91.3135	4	0.425
B, 29	PsSSR13-P6497_F03.fsa	91.8031	454	2129	208	1834	1829	91.3135	1839	92.2925	4	0.448
B, 30	PsSSR13-P6497_F03.fsa	92.8795	876	4050	396	1845	1839	92.2925	1851	93.4663	4	0.437
B, 31	PsSSR13-P6497_F03.fsa	93.955	338	1381	134	1856	1851	93.4663	1860	94.3459	4	0.4025
B, 32	PsSSR13-P6497_F03.fsa	94.932	733	3223	314	1866	1860	94.3459	1872	95.5178	4	0.4193
B, 33	PsSSR13-P6497_F03.fsa	96.0058	177	666	64	1877	1872	95.5178	1881	96.396	3	0.369
B, 34	PsSSR13-P6497_F03.fsa	97.1761	790	3634	354	1889	1881	96.396	1895	97.7609	4	0.4239
B, 35	PsSSR13-P6497_F03.fsa	98.0532	135	521	50	1898	1895	97.7609	1903	98.5402	3	0.3724
B, 36	PsSSR13-P6497_F03.fsa	99.2216	216	922	89	1910	1903	98.5402	1914	99.6109	4	0.428
B, 37	PsSSR13-P6497_F03.fsa	100.298	418	1953	192	1921	1914	99.6109	1926	100.795	4	0.4394
B, 38	PsSSR13-P6497_F03.fsa	101.291	225	988	97	1931	1926	100.795	1936	101.786	4	0.4306
B, 39	PsSSR13-P6497_F03.fsa	102.38	213	778	76	1942	1936	101.786	1947	102.874	3	0.3587
B, 40	PsSSR13-P6497_F03.fsa	103.467	277	1079	106	1953	1947	102.874	1958	103.96	3	0.375
B, 41	PsSSR13-P6497_F03.fsa	104.354	185	709	69	1962	1958	103.96	1967	104.846	3	0.3592
B, 42	PsSSR13-P6497_F03.fsa	105.436	258	1034	101	1973	1967	104.846	1977	105.829	4	0.3936
B, 43	PsSSR13-P6497_F03.fsa	106.417	399	1708	167	1983	1977	105.829	1987	106.809	4	0.4122
B, 44	PsSSR13-P6497_F03.fsa	107.396	527	2384	233	1993	1987	106.809	1997	107.787	4	0.4292
B, 45	PsSSR13-P6497_F03.fsa	108.276	342	1464	142	2002	1997	107.787	2008	108.861	4	0.4023
B, 46	PsSSR13-P6497_F03.fsa	109.348	248	956	93	2013	2008	108.861	2018	109.835	3	0.3734
B, 47	PsSSR13-P6497_F03.fsa	110.321	172	658	63	2023	2018	109.835	2028	110.807	3	0.3663
B, 48	PsSSR13-P6497_F03.fsa	111.389	147	576	55	2034	2028	110.807	2039	111.874	3	0.3719
B, 49	PsSSR13-P6497_F03.fsa	112.358	105	402	38	2044	2039	111.874	2049	112.841	3	0.3619
B, 50	PsSSR13-P6497_F03.fsa	113.518	90	376	36	2056	2049	112.841	2060	113.904	3	0.3848
B, 51	PsSSR13-P6497_F03.fsa	114.566	162	742	70	2067	2060	113.904	2072	115.038	4	0.4049
B, 52	PsSSR13-P6497_F03.fsa	116.542	196	879	82	2088	2081	115.885	2094	117.105	4	0.4033
B, 53	PsSSR13-P6497_F03.fsa	117.573	69	283	26	2099	2094	117.105	2103	117.948	4	0.4253
B, 54	PsSSR13-P6497_F03.fsa	118.508	93	383	35	2109	2103	117.948	2114	118.975	4	0.3884
B, 55	PsSSR13-P6497_F03.fsa	119.441	76	356	33	2119	2114	118.975	2124	119.907	4	0.4157
B, 56	PsSSR13-P6497_F03.fsa	120.371	72	295	27	2129	2124	119.907	2133	120.742	3	0.361
B, 57	PsSSR13-P6497_F03.fsa	121.299	171	847	78	2139	2133	120.742	2145	121.856	4	0.4317
B, 58	PsSSR13-P6497_F03.fsa	122.227	62	241	22	2149	2145	121.856	2153	122.598	3	0.3455
B, 59	PsSSR13-P6497_F03.fsa	123.248	177	809	75	2160	2153	122.598	2166	123.805	4	0.4138
B, 60	PsSSR13-P6497_F03.fsa	124.455	174	818	75	2173	2166	123.805	2180	125.105	4	0.4355
B, 61	PsSSR13-P6497_F03.fsa	125.57	51	197	18	2185	2180	125.105	2191	126.127	3	0.3559
B, 62	PsSSR13-P6497_F03.fsa	126.778	103	498	46	2198	2191	126.127	2204	127.335	4	0.4548
B, 63	PsSSR13-P6497_F03.fsa	128.823	66	389	36	2220	2212	128.079	2227	129.474	5	0.5474
B, 64	PsSSR13-P6497_F03.fsa	130.497	53	222	20	2238	2231	129.846	2245	131.148	4	0.3763
B, 65	PsSSR13-P6497_F03.fsa	132.637	53	250	23	2261	2253	131.893	2267	133.196	4	0.4234
B, 66	PsSSR13-P6497_F03.fsa	139.16	69	412	38	2331	2324	138.508	2337	139.72	5	0.4719
B, 67	PsSSR13-P6497_F03.fsa	149.232	75	523	49	2437	2427	148.28	2446	150.089	5	0.5658
B, 68	PsSSR13-P6497_F03.fsa	172.546	101	462	43	2684	2677	171.892	2688	172.919	4	0.4241
B, 69	PsSSR13-P6497_F03.fsa	173.572	354	1909	178	2695	2688	172.919	2698	173.852	5	0.4754
B, 70	PsSSR13-P6497_F03.fsa	174.598	2796	15213	1418	2706	2698	173.852	2710	174.971	4	0.4625
B, 71	PsSSR13-P6497_F03.fsa	175.53	5389	30215	2816	2716	2710	174.971	2724	176.276	5	0.4682
B, 1	PsSSR13-P7064_F04.fsa		104	869	0	673	662	-1	683	-1	9	0
B, 2	PsSSR13-P7064_F04.fsa		51	348	0	689	683	-1	699	-1	6	0
B, 3	PsSSR13-P7064_F04.fsa		72	845	0	710	699	-1	719	-1	12	0
B, 4	PsSSR13-P7064_F04.fsa		56	445	0	767	760	-1	777	-1	8	0
B, 5	PsSSR13-P7064_F04.fsa		82	294	0	812	805	-1	818	-1	3	0
B, 6	PsSSR13-P7064_F04.fsa		182	1579	0	833	823	-1	847	-1	6	0
B, 7	PsSSR13-P7064_F04.fsa		65	789	0	854	847	-1	870	-1	14	0
B, 8	PsSSR13-P7064_F04.fsa		717	7054	0	903	891	-1	914	-1	9	0
B, 9	PsSSR13-P7064_F04.fsa		61	280	0	919	914	-1	926	-1	4	0
B, 10	PsSSR13-P7064_F04.fsa		9975	70752	0	953	943	-1	961	-1	6	0
B, 11	PsSSR13-P7064_F04.fsa		4756	36757	0	970	961	-1	986	-1	6	0
B, 12	PsSSR13-P7064_F04.fsa		55	190	0	990	986	-1	998	-1	3	0
B, 13	PsSSR13-P7064_F04.fsa	2.5714	104	618	88	1028	1020	1.4286	1035	3.5714	5	0.8127
B, 14	PsSSR13-P7064_F04.fsa	5.1429	65	433	61	1046	1035	3.5714	1052	6	9	1.3571
B, 15	PsSSR13-P7064_F04.fsa	11.1429	129	889	127	1088	1080	10	1094	12	6	0.8993
B, 16	PsSSR13-P7064_F04.fsa	13.4286	304	2504	357	1104	1094	12	1111	14.4286	6	0.998
B, 17	PsSSR13-P7064_F04.fsa	15.1429	85	578	82	1116	1111	14.4286	1123	16.1429	6	0.8723
B, 18	PsSSR13-P7064_F04.fsa	19.1429	76	381	54	1144	1137	18.1429	1150	20	4	0.6812
B, 19	PsSSR13-P7064_F04.fsa	31.6024	717	10805	1501	1227	1209	29.0315	1259	35.9797	13	1.8656
B, 20	PsSSR13-P7064_F04.fsa	73.4153	65	308	31	1601	1594	72.6993	1605	73.8238	4	0.4805
B, 21	PsSSR13-P7064_F04.fsa	74.4358	122	596	60	1611	1605	73.8238	1617	75.0468	4	0.5029
B, 22	PsSSR13-P7064_F04.fsa	75.4536	55	218	22	1621	1617	75.0468	1627	76.0629	4	0.5019
B, 23	PsSSR13-P7064_F04.fsa	77.582	78	400	40	1642	1636	76.9751	1649	78.2889	4	0.4593
B, 24	PsSSR13-P7064_F04.fsa	79.6986	64	333	33	1663	1656	78.9944	1667	80.0999	4	0.4706
B, 25	PsSSR13-P7064_F04.fsa	80.7993	64	455	45	1674	1667	80.0999	1676	80.999	6	0.6194
B, 26	PsSSR13-P7064_F04.fsa	81.7975	135	1046	104	1684	1676	80.999	1689	82.2963	6	0.6107
B, 27	PsSSR13-P7064_F04.fsa	82.6952	81	375	37	1693	1689	82.2963	1698	83.1935	4	0.4187
B, 28	PsSSR13-P7064_F04.fsa	83.7912	82	325	32	1704	1698	83.1935	1707	84.0899	4	0.4064
B, 29	PsSSR13-P7064_F04.fsa	84.6871	151	599	59	1713	1707	84.0899	1718	85.1845	3	0.3839
B, 30	PsSSR13-P7064_F04.fsa	85.7811	107	417	41	1724	1718	85.1845	1727	86.0793	3	0.3849
B, 31	PsSSR13-P7064_F04.fsa	86.7747	340	1494	148	1734	1727	86.0793	1740	87.3704	4	0.4134
B, 32	PsSSR13-P7064_F04.fsa	87.8665	149	498	49	1745	1740	87.3704	1748	88.1641	3	0.3243
B, 33	PsSSR13-P7064_F04.fsa	88.759	396	1672	165	1754	1748	88.1641	1760	89.3536	4	0.4186
B, 34	PsSSR13-P7064_F04.fsa	89.8488	175	631	62	1765	1760	89.3536	1768	90.1459	3	0.3501
B, 35	PsSSR13-P7064_F04.fsa	90.8386	1327	5598	553	1775	1768	90.1459	1780	91.3331	4	0.4047
B, 36	PsSSR13-P7064_F04.fsa	91.8275	625	2647	261	1785	1780	91.3331	1790	92.3215	4	0.4105
B, 37	PsSSR13-P7064_F04.fsa	92.9141	1211	5523	545	1796	1790	92.3215	1802	93.5064	4	0.4375
B, 38	PsSSR13-P7064_F04.fsa	93.9997	441	1747	172	1807	1802	93.5064	1810	94.2956	4	0.3956
B, 39	PsSSR13-P7064_F04.fsa	94.8871	1056	4663	459	1816	1810	94.2956	1822	95.4783	4	0.4333
B, 40	PsSSR13-P7064_F04.fsa	96.0692	305	1209	119	1828	1822	95.4783	1832	96.4629	3	0.391
B, 41	PsSSR13-P7064_F04.fsa	97.1516	1260	5954	585	1839	1832	96.4629	1845	97.7415	4	0.4364
B, 42	PsSSR13-P7064_F04.fsa	98.1346	253	1022	100	1849	1845	97.7415	1853	98.5276	3	0.3807
B, 43	PsSSR13-P7064_F04.fsa	99.215	358	1505	147	1860	1853	98.5276	1864	99.6076	4	0.4219
B, 44	PsSSR13-P7064_F04.fsa	100.302	649	2991	298	1871	1864	99.6076	1876	100.805	4	0.4302
B, 45	PsSSR13-P7064_F04.fsa	101.207	350	1525	153	1880	1876	100.805	1886	101.809	4	0.4614
B, 46	PsSSR13-P7064_F04.fsa	102.411	280	1169	117	1892	1886	101.809	1896	102.811	4	0.4162
B, 47	PsSSR13-P7064_F04.fsa	103.512	347	1368	136	1903	1896	102.811	1907	103.912	3	0.3916
B, 48	PsSSR13-P7064_F04.fsa	104.411	256	881	87	1912	1907	103.912	1916	104.81	3	0.3526
B, 49	PsSSR13-P7064_F04.fsa	105.408	336	1338	133	1922	1916	104.81	1926	105.806	3	0.397
B, 50	PsSSR13-P7064_F04.fsa	106.303	533	2252	223	1931	1926	105.806	1936	106.8	4	0.4172
B, 51	PsSSR13-P7064_F04.fsa	107.297	817	3500	347	1941	1936	106.8	1946	107.793	4	0.4173
B, 52	PsSSR13-P7064_F04.fsa	108.288	524	2168	214	1951	1946	107.793	1956	108.783	4	0.4013
B, 53	PsSSR13-P7064_F04.fsa	109.376	353	1427	141	1962	1956	108.783	1967	109.87	3	0.3852
B, 54	PsSSR13-P7064_F04.fsa	110.364	264	1014	100	1972	1967	109.87	1977	110.857	3	0.3726
B, 55	PsSSR13-P7064_F04.fsa	111.349	209	836	82	1982	1977	110.857	1987	111.841	4	0.405
B, 56	PsSSR13-P7064_F04.fsa	112.431	140	537	52	1993	1987	111.841	1998	112.922	3	0.3647
B, 57	PsSSR13-P7064_F04.fsa	113.412	128	531	52	2003	1998	112.922	2008	113.902	3	0.3902
B, 58	PsSSR13-P7064_F04.fsa	114.48	247	1124	107	2014	2008	113.902	2020	115.054	4	0.4221
B, 59	PsSSR13-P7064_F04.fsa	115.437	59	194	18	2024	2020	115.054	2028	115.819	3	0.3684
B, 60	PsSSR13-P7064_F04.fsa	116.582	291	1345	128	2036	2028	115.819	2041	117.059	4	0.416
B, 61	PsSSR13-P7064_F04.fsa	117.439	96	406	38	2045	2041	117.059	2050	117.915	4	0.3946
B, 62	PsSSR13-P7064_F04.fsa	118.485	134	583	55	2056	2050	117.915	2061	118.959	4	0.3917
B, 63	PsSSR13-P7064_F04.fsa	119.432	120	500	47	2066	2061	118.959	2071	119.906	4	0.3948
B, 64	PsSSR13-P7064_F04.fsa	120.377	105	390	36	2076	2071	119.906	2080	120.754	3	0.3649
B, 65	PsSSR13-P7064_F04.fsa	121.319	263	1266	119	2086	2080	120.754	2092	121.885	4	0.4172
B, 66	PsSSR13-P7064_F04.fsa	122.168	94	373	35	2095	2092	121.885	2100	122.639	4	0.431
B, 67	PsSSR13-P7064_F04.fsa	123.299	271	1215	114	2107	2100	122.639	2113	123.865	4	0.4101
B, 68	PsSSR13-P7064_F04.fsa	124.524	296	1251	117	2120	2113	123.865	2126	125.09	4	0.393
B, 69	PsSSR13-P7064_F04.fsa	125.561	81	332	31	2131	2126	125.09	2137	126.127	4	0.407
B, 70	PsSSR13-P7064_F04.fsa	126.787	167	752	70	2144	2137	126.127	2150	127.353	4	0.425
B, 71	PsSSR13-P7064_F04.fsa	128.862	94	498	46	2166	2160	128.296	2176	129.806	4	0.4647
B, 72	PsSSR13-P7064_F04.fsa	130.56	82	449	42	2184	2176	129.806	2191	131.221	4	0.4495
B, 73	PsSSR13-P7064_F04.fsa	132.636	82	366	34	2206	2199	131.976	2212	133.202	4	0.422
B, 74	PsSSR13-P7064_F04.fsa	144.511	65	392	37	2331	2324	143.839	2339	145.279	5	0.5402
B, 75	PsSSR13-P7064_F04.fsa	154.702	81	531	51	2437	2429	153.932	2444	155.376	5	0.5517
B, 76	PsSSR13-P7064_F04.fsa	158.073	50	319	30	2472	2464	157.302	2478	158.651	5	0.5243
B, 77	PsSSR13-P7064_F04.fsa	172.583	151	607	57	2624	2616	171.821	2627	172.868	4	0.4077
B, 78	PsSSR13-P7064_F04.fsa	173.534	547	2698	256	2634	2627	172.868	2637	173.82	4	0.4511
B, 79	PsSSR13-P7064_F04.fsa	174.581	4603	24210	2303	2645	2637	173.82	2649	174.961	4	0.4579
B, 80	PsSSR13-P7064_F04.fsa	175.532	8206	44257	4209	2655	2649	174.961	2663	176.293	4	0.4618
B, 81	PsSSR13-P7064_F04.fsa	176.483	70	304	28	2665	2663	176.293	2671	177.054	5	0.4754
B, 82	PsSSR13-P7064_F04.fsa	218.501	64	417	39	3110	3100	217.564	3118	219.25	4	0.4443
B, 1	PsSSR13-P7064_F05.fsa		96	880	0	683	670	-1	690	-1	8	0
B, 2	PsSSR13-P7064_F05.fsa		82	999	0	719	706	-1	728	-1	11	0
B, 3	PsSSR13-P7064_F05.fsa		58	404	0	763	753	-1	768	-1	6	0
B, 4	PsSSR13-P7064_F05.fsa		62	519	0	775	768	-1	786	-1	7	0
B, 5	PsSSR13-P7064_F05.fsa		85	250	0	823	816	-1	828	-1	2	0
B, 6	PsSSR13-P7064_F05.fsa		215	1876	0	841	832	-1	856	-1	6	0
B, 7	PsSSR13-P7064_F05.fsa		81	952	0	862	856	-1	879	-1	7	0
B, 8	PsSSR13-P7064_F05.fsa		986	9720	0	909	896	-1	921	-1	9	0
B, 9	PsSSR13-P7064_F05.fsa		80	345	0	927	921	-1	934	-1	4	0
B, 10	PsSSR13-P7064_F05.fsa		397	3178	0	950	938	-1	952	-1	4	0
B, 11	PsSSR13-P7064_F05.fsa		10544	77184	0	962	952	-1	970	-1	6	0
B, 12	PsSSR13-P7064_F05.fsa		5369	40664	0	978	970	-1	994	-1	6	0
B, 13	PsSSR13-P7064_F05.fsa	2.5532	93	530	75	1036	1028	1.4184	1044	3.6879	5	0.8365
B, 14	PsSSR13-P7064_F05.fsa	4.9645	77	591	83	1053	1044	3.6879	1062	6.2411	8	1.1365
B, 15	PsSSR13-P7064_F05.fsa	11.2057	134	1067	151	1097	1088	9.9291	1103	12.0567	7	1.026
B, 16	PsSSR13-P7064_F05.fsa	13.4752	346	3028	429	1113	1103	12.0567	1120	14.4681	7	1.0847
B, 17	PsSSR13-P7064_F05.fsa	15.1773	103	669	94	1125	1120	14.4681	1132	16.1702	6	0.8514
B, 18	PsSSR13-P7064_F05.fsa	17.1631	68	484	68	1139	1132	16.1702	1146	18.156	7	1.1259
B, 19	PsSSR13-P7064_F05.fsa	19.1489	88	499	70	1153	1146	18.156	1159	20	5	0.7939
B, 20	PsSSR13-P7064_F05.fsa	31.6502	811	12163	1695	1237	1217	28.8112	1259	34.6647	14	1.9931
B, 21	PsSSR13-P7064_F05.fsa	66.5442	52	467	48	1545	1538	65.8226	1557	67.778	5	0.5448
B, 22	PsSSR13-P7064_F05.fsa	72.0652	52	242	24	1599	1592	71.354	1604	72.5724	4	0.4788
B, 23	PsSSR13-P7064_F05.fsa	73.2813	83	352	35	1611	1604	72.5724	1616	73.7868	4	0.4328
B, 24	PsSSR13-P7064_F05.fsa	74.4934	129	588	59	1623	1616	73.7868	1628	74.9973	4	0.4397
B, 25	PsSSR13-P7064_F05.fsa	77.507	91	431	43	1653	1647	76.9062	1660	78.2067	4	0.4501
B, 26	PsSSR13-P7064_F05.fsa	79.6022	84	478	47	1674	1667	78.9051	1679	80.0999	5	0.5331
B, 27	PsSSR13-P7064_F05.fsa	80.699	89	661	65	1685	1679	80.0999	1688	80.9985	7	0.7715
B, 28	PsSSR13-P7064_F05.fsa	81.5971	163	1088	108	1694	1688	80.9985	1700	82.1955	5	0.5413
B, 29	PsSSR13-P7064_F05.fsa	82.5942	96	343	34	1704	1700	82.1955	1709	83.0924	3	0.3208
B, 30	PsSSR13-P7064_F05.fsa	83.6899	92	370	36	1715	1709	83.0924	1719	84.0881	3	0.3949
B, 31	PsSSR13-P7064_F05.fsa	84.6851	151	645	64	1725	1719	84.0881	1730	85.1824	4	0.4045
B, 32	PsSSR13-P7064_F05.fsa	85.7789	108	400	39	1736	1730	85.1824	1739	86.077	3	0.3719
B, 33	PsSSR13-P7064_F05.fsa	86.6729	370	1558	154	1745	1739	86.077	1751	87.2686	4	0.4133
B, 34	PsSSR13-P7064_F05.fsa	87.8639	147	538	53	1757	1751	87.2686	1760	88.1615	3	0.3787
B, 35	PsSSR13-P7064_F05.fsa	88.7564	401	1638	162	1766	1760	88.1615	1772	89.3509	4	0.4059
B, 36	PsSSR13-P7064_F05.fsa	89.8462	223	714	70	1777	1772	89.3509	1780	90.1432	3	0.3456
B, 37	PsSSR13-P7064_F05.fsa	90.836	1403	6243	617	1787	1780	90.1432	1792	91.3306	4	0.429
B, 38	PsSSR13-P7064_F05.fsa	91.8249	692	3186	314	1797	1792	91.3306	1802	92.3191	4	0.4416
B, 39	PsSSR13-P7064_F05.fsa	92.9118	1370	6127	605	1808	1802	92.3191	1814	93.5042	4	0.4334
B, 40	PsSSR13-P7064_F05.fsa	93.9976	523	2076	204	1819	1814	93.5042	1822	94.2935	3	0.3934
B, 41	PsSSR13-P7064_F05.fsa	94.9838	1156	5227	515	1829	1822	94.2935	1834	95.4765	4	0.433
B, 42	PsSSR13-P7064_F05.fsa	96.0676	340	1270	125	1840	1834	95.4765	1844	96.4614	3	0.3623
B, 43	PsSSR13-P7064_F05.fsa	97.1504	1405	6497	639	1851	1844	96.4614	1857	97.7405	4	0.4295
B, 44	PsSSR13-P7064_F05.fsa	98.1338	280	1114	109	1861	1857	97.7405	1866	98.6252	3	0.375
B, 45	PsSSR13-P7064_F05.fsa	99.2146	391	1632	160	1872	1866	98.6252	1877	99.7055	4	0.3968
B, 46	PsSSR13-P7064_F05.fsa	100.3	700	3219	319	1883	1877	99.7055	1888	100.799	4	0.4429
B, 47	PsSSR13-P7064_F05.fsa	101.297	373	1668	166	1893	1888	100.799	1898	101.795	4	0.4324
B, 48	PsSSR13-P7064_F05.fsa	102.392	314	1225	121	1904	1898	101.795	1909	102.889	3	0.3902
B, 49	PsSSR13-P7064_F05.fsa	103.484	423	1694	168	1915	1909	102.889	1920	103.981	4	0.4025
B, 50	PsSSR13-P7064_F05.fsa	104.377	290	1128	111	1924	1920	103.981	1928	104.773	3	0.385
B, 51	PsSSR13-P7064_F05.fsa	105.367	441	1677	165	1934	1928	104.773	1938	105.762	3	0.376
B, 52	PsSSR13-P7064_F05.fsa	106.355	653	2668	263	1944	1938	105.762	1948	106.749	4	0.4071
B, 53	PsSSR13-P7064_F05.fsa	107.341	1091	4819	474	1954	1948	106.749	1959	107.833	4	0.4222
B, 54	PsSSR13-P7064_F05.fsa	108.227	664	2875	282	1963	1959	107.833	1969	108.817	4	0.4137
B, 55	PsSSR13-P7064_F05.fsa	109.308	430	1682	165	1974	1969	108.817	1979	109.799	3	0.3908
B, 56	PsSSR13-P7064_F05.fsa	110.289	316	1134	111	1984	1979	109.799	1989	110.779	3	0.3545
B, 57	PsSSR13-P7064_F05.fsa	111.366	267	1117	109	1995	1989	110.779	2000	111.855	4	0.3986
B, 58	PsSSR13-P7064_F05.fsa	112.343	193	739	72	2005	2000	111.855	2010	112.831	3	0.3613
B, 59	PsSSR13-P7064_F05.fsa	113.513	148	620	60	2017	2010	112.831	2021	113.903	4	0.4046
B, 60	PsSSR13-P7064_F05.fsa	114.48	305	1329	127	2027	2021	113.903	2033	115.054	4	0.4008
B, 61	PsSSR13-P7064_F05.fsa	116.582	357	1661	158	2049	2041	115.819	2054	117.059	4	0.4279
B, 62	PsSSR13-P7064_F05.fsa	117.535	115	457	43	2059	2054	117.059	2063	117.915	3	0.3686
B, 63	PsSSR13-P7064_F05.fsa	118.579	162	707	67	2070	2063	117.915	2074	118.959	4	0.4343
B, 64	PsSSR13-P7064_F05.fsa	119.527	156	611	57	2080	2074	118.959	2084	119.906	3	0.3543
B, 65	PsSSR13-P7064_F05.fsa	120.374	109	455	42	2089	2084	119.906	2093	120.747	4	0.3785
B, 66	PsSSR13-P7064_F05.fsa	121.401	334	1567	146	2100	2093	120.747	2105	121.868	4	0.4141
B, 67	PsSSR13-P7064_F05.fsa	122.241	107	457	42	2109	2105	121.868	2113	122.615	4	0.3877
B, 68	PsSSR13-P7064_F05.fsa	123.268	359	1555	145	2120	2113	122.615	2126	123.829	4	0.3877
B, 69	PsSSR13-P7064_F05.fsa	124.482	363	1671	156	2133	2126	123.829	2140	125.136	4	0.4172
B, 70	PsSSR13-P7064_F05.fsa	125.603	99	375	35	2145	2140	125.136	2151	126.164	3	0.3539
B, 71	PsSSR13-P7064_F05.fsa	126.818	199	945	88	2158	2151	126.164	2164	127.378	4	0.4098
B, 72	PsSSR13-P7064_F05.fsa	128.873	112	561	52	2180	2173	128.219	2190	129.808	4	0.4351
B, 73	PsSSR13-P7064_F05.fsa	130.462	89	412	38	2197	2190	129.808	2204	131.116	4	0.4148
B, 74	PsSSR13-P7064_F05.fsa	132.518	142	856	80	2219	2210	131.677	2226	133.172	5	0.5249
B, 75	PsSSR13-P7064_F05.fsa	138.035	60	303	28	2278	2270	137.287	2282	138.409	5	0.5301
B, 76	PsSSR13-P7064_F05.fsa	138.971	59	320	29	2288	2282	138.409	2293	139.439	4	0.4016
B, 77	PsSSR13-P7064_F05.fsa	140.096	50	352	33	2300	2293	139.439	2304	140.483	4	0.4666
B, 78	PsSSR13-P7064_F05.fsa	145.503	134	609	58	2356	2349	144.827	2362	146.082	4	0.3935
B, 79	PsSSR13-P7064_F05.fsa	148.594	57	324	31	2388	2381	147.917	2396	149.366	5	0.5375
B, 80	PsSSR13-P7064_F05.fsa	153.038	83	648	62	2434	2426	152.265	2447	154.295	7	0.6766
B, 81	PsSSR13-P7064_F05.fsa	172.605	196	986	92	2640	2632	171.854	2643	172.886	5	0.4711
B, 82	PsSSR13-P7064_F05.fsa	173.542	673	3581	335	2650	2643	172.886	2653	173.823	5	0.4714
B, 83	PsSSR13-P7064_F05.fsa	174.573	5787	30463	2854	2661	2653	173.823	2665	174.948	4	0.4474
B, 84	PsSSR13-P7064_F05.fsa	175.51	9988	53748	5033	2671	2665	174.948	2679	176.259	4	0.4561
B, 85	PsSSR13-P7064_F05.fsa	176.446	90	413	38	2681	2679	176.259	2687	177.007	5	0.468
B, 86	PsSSR13-P7064_F05.fsa	216.908	104	904	84	3111	3100	215.877	3124	218.127	6	0.6069
B, 1	PsSSR13-P7074_F06.fsa		169	1589	0	671	660	-1	680	-1	9	0
B, 2	PsSSR13-P7074_F06.fsa		82	628	0	686	680	-1	696	-1	6	0
B, 3	PsSSR13-P7074_F06.fsa		142	1634	0	707	696	-1	718	-1	11	0
B, 4	PsSSR13-P7074_F06.fsa		68	552	0	722	718	-1	735	-1	6	0
B, 5	PsSSR13-P7074_F06.fsa		71	516	0	751	743	-1	757	-1	6	0
B, 6	PsSSR13-P7074_F06.fsa		81	705	0	764	757	-1	774	-1	8	0
B, 7	PsSSR13-P7074_F06.fsa		54	164	0	817	810	-1	823	-1	2	0
B, 8	PsSSR13-P7074_F06.fsa		330	2546	0	833	823	-1	846	-1	6	0
B, 9	PsSSR13-P7074_F06.fsa		108	1201	0	853	846	-1	869	-1	13	0
B, 10	PsSSR13-P7074_F06.fsa		1384	13327	0	900	889	-1	912	-1	9	0
B, 11	PsSSR13-P7074_F06.fsa		130	574	0	917	912	-1	927	-1	4	0
B, 12	PsSSR13-P7074_F06.fsa		461	3674	0	939	927	-1	942	-1	5	0
B, 13	PsSSR13-P7074_F06.fsa		17190	122386	0	952	942	-1	960	-1	6	0
B, 14	PsSSR13-P7074_F06.fsa		8482	65283	0	968	960	-1	984	-1	6	0
B, 15	PsSSR13-P7074_F06.fsa		66	195	0	989	984	-1	996	-1	2	0
B, 16	PsSSR13-P7074_F06.fsa	0.5714	64	572	63	1012	996	-1	1018	1.4286	12	1.3273
B, 17	PsSSR13-P7074_F06.fsa	2.5714	162	914	130	1026	1018	1.4286	1033	3.5714	5	0.7439
B, 18	PsSSR13-P7074_F06.fsa	5.2857	108	740	105	1045	1033	3.5714	1051	6.1429	9	1.3371
B, 19	PsSSR13-P7074_F06.fsa	9.1429	72	347	49	1072	1064	8	1078	10	4	0.7029
B, 20	PsSSR13-P7074_F06.fsa	11.2857	211	1573	224	1087	1078	10	1093	12.1429	6	0.9341
B, 21	PsSSR13-P7074_F06.fsa	13.4286	584	4704	671	1102	1093	12.1429	1109	14.4286	7	1.018
B, 22	PsSSR13-P7074_F06.fsa	15.2857	175	1092	156	1115	1109	14.4286	1121	16.1429	5	0.8311
B, 23	PsSSR13-P7074_F06.fsa	17.2857	94	597	85	1129	1121	16.1429	1135	18.1429	6	0.9109
B, 24	PsSSR13-P7074_F06.fsa	19.1429	129	585	83	1142	1135	18.1429	1148	20	4	0.6372
B, 25	PsSSR13-P7074_F06.fsa	26.9747	52	294	43	1193	1184	25.625	1202	28.3028	5	0.7633
B, 26	PsSSR13-P7074_F06.fsa	31.4617	1269	18037	2547	1224	1205	28.7408	1240	33.6842	13	1.8626
B, 27	PsSSR13-P7074_F06.fsa	34.0942	91	795	107	1243	1240	33.6842	1257	35.9797	5	0.7387
B, 28	PsSSR13-P7074_F06.fsa	66.6104	81	554	57	1533	1525	65.7773	1544	67.753	5	0.5756
B, 29	PsSSR13-P7074_F06.fsa	72.0845	87	395	40	1586	1579	71.366	1591	72.5969	4	0.4376
B, 30	PsSSR13-P7074_F06.fsa	73.3131	123	520	53	1598	1591	72.5969	1603	73.8238	4	0.4395
B, 31	PsSSR13-P7074_F06.fsa	74.4358	231	1096	111	1609	1603	73.8238	1615	75.0468	4	0.4628
B, 32	PsSSR13-P7074_F06.fsa	75.4536	95	395	40	1619	1615	75.0468	1624	75.9614	3	0.3946
B, 33	PsSSR13-P7074_F06.fsa	76.57	85	332	33	1630	1624	75.9614	1634	76.9751	3	0.3978
B, 34	PsSSR13-P7074_F06.fsa	77.582	167	789	79	1640	1634	76.9751	1647	78.2889	4	0.4379
B, 35	PsSSR13-P7074_F06.fsa	79.6986	142	762	76	1661	1654	78.9944	1665	80.0999	4	0.4968
B, 36	PsSSR13-P7074_F06.fsa	80.5995	135	983	98	1670	1665	80.0999	1674	80.999	7	0.703
B, 37	PsSSR13-P7074_F06.fsa	81.6978	247	1733	172	1681	1674	80.999	1686	82.1966	5	0.5738
B, 38	PsSSR13-P7074_F06.fsa	82.5955	122	623	62	1690	1686	82.1966	1696	83.1935	4	0.4564
B, 39	PsSSR13-P7074_F06.fsa	83.7912	152	614	61	1702	1696	83.1935	1705	84.0899	4	0.4163
B, 40	PsSSR13-P7074_F06.fsa	84.6871	251	1010	100	1711	1705	84.0899	1716	85.1845	4	0.4077
B, 41	PsSSR13-P7074_F06.fsa	85.7811	165	577	57	1722	1716	85.1845	1725	86.0793	3	0.3437
B, 42	PsSSR13-P7074_F06.fsa	86.7747	592	2513	249	1732	1725	86.0793	1737	87.2711	4	0.4207
B, 43	PsSSR13-P7074_F06.fsa	87.8665	249	898	89	1743	1737	87.2711	1746	88.1641	3	0.3692
B, 44	PsSSR13-P7074_F06.fsa	88.759	700	3076	304	1752	1746	88.1641	1758	89.3536	4	0.4304
B, 45	PsSSR13-P7074_F06.fsa	89.8488	289	955	94	1763	1758	89.3536	1766	90.1459	3	0.3231
B, 46	PsSSR13-P7074_F06.fsa	90.8386	1083	4284	423	1773	1766	90.1459	1778	91.3331	3	0.3872
B, 47	PsSSR13-P7074_F06.fsa	91.9263	932	3889	384	1784	1778	91.3331	1787	92.2227	4	0.4111
B, 48	PsSSR13-P7074_F06.fsa	92.9141	3140	14397	1421	1794	1787	92.2227	1799	93.4077	4	0.4317
B, 49	PsSSR13-P7074_F06.fsa	93.9011	1282	5562	548	1804	1799	93.4077	1808	94.2956	4	0.4215
B, 50	PsSSR13-P7074_F06.fsa	94.9857	2568	11106	1094	1815	1808	94.2956	1821	95.5768	4	0.4217
B, 51	PsSSR13-P7074_F06.fsa	96.0692	767	2993	294	1826	1821	95.5768	1829	96.3645	3	0.3877
B, 52	PsSSR13-P7074_F06.fsa	96.9548	2706	12238	1203	1835	1829	96.3645	1841	97.5449	4	0.4309
B, 53	PsSSR13-P7074_F06.fsa	98.1346	583	2268	222	1847	1841	97.5449	1851	98.5276	3	0.3811
B, 54	PsSSR13-P7074_F06.fsa	99.215	2654	12309	1208	1858	1851	98.5276	1864	99.8038	4	0.4345
B, 55	PsSSR13-P7074_F06.fsa	100.1	534	2042	203	1867	1864	99.8038	1872	100.601	3	0.3949
B, 56	PsSSR13-P7074_F06.fsa	101.301	776	3218	321	1879	1872	100.601	1883	101.701	4	0.4065
B, 57	PsSSR13-P7074_F06.fsa	102.3	1138	5255	524	1889	1883	101.701	1895	102.899	4	0.4293
B, 58	PsSSR13-P7074_F06.fsa	103.298	648	2780	277	1899	1895	102.899	1904	103.796	4	0.4234
B, 59	PsSSR13-P7074_F06.fsa	104.394	480	1868	186	1910	1904	103.796	1915	104.892	3	0.3801
B, 60	PsSSR13-P7074_F06.fsa	105.489	521	2051	204	1921	1915	104.892	1926	105.986	3	0.3881
B, 61	PsSSR13-P7074_F06.fsa	106.483	358	1318	130	1931	1926	105.986	1935	106.88	3	0.3669
B, 62	PsSSR13-P7074_F06.fsa	107.377	528	2091	207	1940	1935	106.88	1944	107.774	3	0.3955
B, 63	PsSSR13-P7074_F06.fsa	108.468	734	3167	313	1951	1944	107.774	1954	108.765	4	0.4235
B, 64	PsSSR13-P7074_F06.fsa	109.359	1286	5684	562	1960	1954	108.765	1965	109.854	4	0.4267
B, 65	PsSSR13-P7074_F06.fsa	110.349	885	3748	370	1970	1965	109.854	1975	110.843	4	0.4116
B, 66	PsSSR13-P7074_F06.fsa	111.436	590	2347	231	1981	1975	110.843	1986	111.93	4	0.3956
B, 67	PsSSR13-P7074_F06.fsa	112.423	421	1590	156	1991	1986	111.93	1996	112.916	3	0.3644
B, 68	PsSSR13-P7074_F06.fsa	113.409	377	1512	148	2001	1996	112.916	2006	113.901	4	0.3965
B, 69	PsSSR13-P7074_F06.fsa	114.39	258	980	95	2011	2006	113.901	2016	114.876	3	0.3687
B, 70	PsSSR13-P7074_F06.fsa	115.46	216	912	88	2022	2016	114.876	2027	115.945	4	0.4056
B, 71	PsSSR13-P7074_F06.fsa	116.527	423	1981	191	2033	2027	115.945	2040	117.204	4	0.4356
B, 72	PsSSR13-P7074_F06.fsa	117.591	72	262	25	2044	2040	117.204	2047	117.881	3	0.3396
B, 73	PsSSR13-P7074_F06.fsa	118.556	455	2009	193	2054	2047	117.881	2060	119.135	4	0.42
B, 74	PsSSR13-P7074_F06.fsa	119.519	121	440	42	2064	2060	119.135	2069	120	4	0.3991
B, 75	PsSSR13-P7074_F06.fsa	120.566	224	933	87	2075	2069	120	2080	121.037	4	0.39
B, 76	PsSSR13-P7074_F06.fsa	121.509	215	863	81	2085	2080	121.037	2090	121.98	4	0.3863
B, 77	PsSSR13-P7074_F06.fsa	122.451	153	554	52	2095	2090	121.98	2099	122.828	3	0.3387
B, 78	PsSSR13-P7074_F06.fsa	123.393	460	2156	203	2105	2099	122.828	2111	123.958	4	0.4179
B, 79	PsSSR13-P7074_F06.fsa	124.241	142	670	63	2114	2111	123.958	2119	124.711	4	0.4678
B, 80	PsSSR13-P7074_F06.fsa	125.37	486	2177	204	2126	2119	124.711	2132	125.934	4	0.4069
B, 81	PsSSR13-P7074_F06.fsa	126.593	602	2672	251	2139	2132	125.934	2145	127.157	4	0.4097
B, 82	PsSSR13-P7074_F06.fsa	127.721	119	455	42	2151	2145	127.157	2156	128.191	3	0.3439
B, 83	PsSSR13-P7074_F06.fsa	128.848	326	1470	138	2163	2156	128.191	2169	129.412	4	0.4113
B, 84	PsSSR13-P7074_F06.fsa	130.914	238	1165	109	2185	2178	130.257	2195	131.852	4	0.4178
B, 85	PsSSR13-P7074_F06.fsa	132.509	154	760	71	2202	2195	131.852	2210	133.259	4	0.4224
B, 86	PsSSR13-P7074_F06.fsa	133.915	88	410	38	2217	2210	133.259	2219	134.103	4	0.4221
B, 87	PsSSR13-P7074_F06.fsa	134.665	141	791	74	2225	2219	134.103	2231	135.227	4	0.443
B, 88	PsSSR13-P7074_F06.fsa	136.913	64	322	30	2249	2242	136.257	2254	137.381	4	0.4205
B, 89	PsSSR13-P7074_F06.fsa	140.096	51	294	27	2283	2276	139.439	2288	140.578	5	0.5318
B, 90	PsSSR13-P7074_F06.fsa	142.119	71	379	36	2304	2297	141.445	2309	142.601	4	0.4815
B, 91	PsSSR13-P7074_F06.fsa	150.321	52	357	34	2389	2377	149.161	2399	151.287	5	0.5002
B, 92	PsSSR13-P7074_F06.fsa	153.705	78	501	48	2424	2418	153.124	2429	154.188	5	0.5215
B, 93	PsSSR13-P7074_F06.fsa	154.866	96	718	69	2436	2429	154.188	2442	155.446	6	0.6637
B, 94	PsSSR13-P7074_F06.fsa	174.59	529	2421	230	2642	2635	173.925	2646	174.97	4	0.4173
B, 95	PsSSR13-P7074_F06.fsa	175.541	1443	7750	736	2652	2646	174.97	2656	175.92	5	0.4758
B, 96	PsSSR13-P7074_F06.fsa	176.585	9169	48172	4573	2663	2656	175.92	2667	176.965	4	0.4579
B, 97	PsSSR13-P7074_F06.fsa	177.629	15748	86767	8233	2674	2667	176.965	2681	178.293	4	0.4651
B, 98	PsSSR13-P7074_F06.fsa	178.578	205	1116	105	2684	2681	178.293	2689	179.052	5	0.4742
B, 99	PsSSR13-P7074_F06.fsa	179.621	238	952	90	2695	2689	179.052	2702	180.286	3	0.376
B, 100	PsSSR13-P7074_F06.fsa	218.935	93	947	90	3111	3095	217.387	3133	221.035	7	0.7474
B, 1	PsSSR13-P7074_F07.fsa		96	827	0	680	669	-1	688	-1	7	0
B, 2	PsSSR13-P7074_F07.fsa		85	1015	0	717	704	-1	726	-1	13	0
B, 3	PsSSR13-P7074_F07.fsa		50	270	0	760	751	-1	765	-1	4	0
B, 4	PsSSR13-P7074_F07.fsa		62	204	0	821	813	-1	826	-1	3	0
B, 5	PsSSR13-P7074_F07.fsa		203	1663	0	839	826	-1	853	-1	6	0
B, 6	PsSSR13-P7074_F07.fsa		67	791	0	859	853	-1	876	-1	14	0
B, 7	PsSSR13-P7074_F07.fsa		815	8070	0	907	895	-1	918	-1	9	0
B, 8	PsSSR13-P7074_F07.fsa		72	318	0	924	918	-1	931	-1	4	0
B, 9	PsSSR13-P7074_F07.fsa		313	2220	0	947	936	-1	949	-1	4	0
B, 10	PsSSR13-P7074_F07.fsa		9711	70461	0	959	949	-1	967	-1	6	0
B, 11	PsSSR13-P7074_F07.fsa		4696	36320	0	975	967	-1	991	-1	6	0
B, 12	PsSSR13-P7074_F07.fsa	2.695	89	607	86	1034	1025	1.4184	1041	3.6879	6	0.8676
B, 13	PsSSR13-P7074_F07.fsa	5.2482	83	678	96	1052	1041	3.6879	1064	6.9504	8	1.2139
B, 14	PsSSR13-P7074_F07.fsa	11.3475	121	958	135	1095	1085	9.9291	1100	12.0567	7	1.0231
B, 15	PsSSR13-P7074_F07.fsa	13.4752	338	2846	403	1110	1100	12.0567	1117	14.4681	7	1.1107
B, 16	PsSSR13-P7074_F07.fsa	15.3192	95	585	82	1123	1117	14.4681	1129	16.1702	6	0.8663
B, 17	PsSSR13-P7074_F07.fsa	17.1631	61	385	54	1136	1129	16.1702	1142	18.0142	6	0.8511
B, 18	PsSSR13-P7074_F07.fsa	19.1489	79	446	63	1150	1142	18.0142	1156	20	5	0.7695
B, 19	PsSSR13-P7074_F07.fsa	31.5105	753	11487	1597	1233	1208	27.9404	1265	35.8666	14	1.977
B, 20	PsSSR13-P7074_F07.fsa	73.2462	65	313	31	1607	1601	72.6355	1613	73.856	4	0.4684
B, 21	PsSSR13-P7074_F07.fsa	74.4648	114	521	52	1619	1613	73.856	1625	75.0725	4	0.4699
B, 22	PsSSR13-P7074_F07.fsa	75.4772	52	187	18	1629	1625	75.0725	1634	75.9824	3	0.3343
B, 23	PsSSR13-P7074_F07.fsa	77.5946	98	414	41	1650	1644	76.9908	1657	78.2977	4	0.4028
B, 24	PsSSR13-P7074_F07.fsa	79.7002	75	471	47	1671	1664	78.9996	1676	80.2	5	0.5102
B, 25	PsSSR13-P7074_F07.fsa	80.6	83	553	55	1680	1676	80.2	1684	80.9997	7	0.7232
B, 26	PsSSR13-P7074_F07.fsa	81.6989	146	1073	107	1691	1684	80.9997	1697	82.2978	5	0.5612
B, 27	PsSSR13-P7074_F07.fsa	82.5971	75	353	35	1700	1697	82.2978	1706	83.1955	5	0.5037
B, 28	PsSSR13-P7074_F07.fsa	83.7935	90	339	33	1712	1706	83.1955	1715	84.0924	3	0.3751
B, 29	PsSSR13-P7074_F07.fsa	84.6898	149	625	62	1721	1715	84.0924	1727	85.2869	4	0.4089
B, 30	PsSSR13-P7074_F07.fsa	85.7842	99	389	38	1732	1727	85.2869	1735	86.0825	3	0.3848
B, 31	PsSSR13-P7074_F07.fsa	86.7781	356	1569	155	1742	1735	86.0825	1748	87.3739	4	0.4236
B, 32	PsSSR13-P7074_F07.fsa	87.8702	146	468	46	1753	1748	87.3739	1756	88.1678	3	0.311
B, 33	PsSSR13-P7074_F07.fsa	88.8619	390	1701	168	1763	1756	88.1678	1768	89.3574	4	0.415
B, 34	PsSSR13-P7074_F07.fsa	89.9517	184	650	64	1774	1768	89.3574	1777	90.2487	3	0.3436
B, 35	PsSSR13-P7074_F07.fsa	90.9414	632	2619	259	1784	1777	90.2487	1789	91.4358	4	0.4032
B, 36	PsSSR13-P7074_F07.fsa	91.93	491	2072	204	1794	1789	91.4358	1798	92.3252	4	0.4038
B, 37	PsSSR13-P7074_F07.fsa	92.9177	1755	8045	794	1804	1798	92.3252	1810	93.5098	4	0.4288
B, 38	PsSSR13-P7074_F07.fsa	94.003	710	3058	301	1815	1810	93.5098	1819	94.3974	4	0.4201
B, 39	PsSSR13-P7074_F07.fsa	94.9886	1371	6156	606	1825	1819	94.3974	1831	95.5795	4	0.4301
B, 40	PsSSR13-P7074_F07.fsa	96.0717	412	1480	145	1836	1831	95.5795	1839	96.3668	3	0.3486
B, 41	PsSSR13-P7074_F07.fsa	97.0552	1459	6549	643	1846	1839	96.3668	1852	97.6449	4	0.4317
B, 42	PsSSR13-P7074_F07.fsa	98.136	317	1221	119	1857	1852	97.6449	1861	98.5287	3	0.3787
B, 43	PsSSR13-P7074_F07.fsa	99.2156	1454	6937	680	1868	1861	98.5287	1875	99.902	4	0.4408
B, 44	PsSSR13-P7074_F07.fsa	100.201	286	1129	112	1878	1875	99.902	1883	100.702	4	0.4049
B, 45	PsSSR13-P7074_F07.fsa	101.303	424	1859	186	1889	1883	100.702	1894	101.803	4	0.4284
B, 46	PsSSR13-P7074_F07.fsa	102.502	662	3019	301	1901	1894	101.803	1906	103.001	4	0.4241
B, 47	PsSSR13-P7074_F07.fsa	103.399	382	1626	161	1910	1906	103.001	1916	103.996	4	0.4163
B, 48	PsSSR13-P7074_F07.fsa	104.493	283	1130	112	1921	1916	103.996	1926	104.989	3	0.3869
B, 49	PsSSR13-P7074_F07.fsa	105.583	300	1203	119	1932	1926	104.989	1937	106.077	3	0.3873
B, 50	PsSSR13-P7074_F07.fsa	106.571	215	694	68	1942	1937	106.077	1946	106.966	3	0.3209
B, 51	PsSSR13-P7074_F07.fsa	107.557	301	1158	114	1952	1946	106.966	1956	107.95	3	0.3813
B, 52	PsSSR13-P7074_F07.fsa	108.54	418	1666	163	1962	1956	107.95	1965	108.835	4	0.4001
B, 53	PsSSR13-P7074_F07.fsa	109.423	760	3384	331	1971	1965	108.835	1976	109.912	4	0.4218
B, 54	PsSSR13-P7074_F07.fsa	110.401	547	2220	216	1981	1976	109.912	1986	110.889	3	0.3907
B, 55	PsSSR13-P7074_F07.fsa	111.475	385	1652	161	1992	1986	110.889	1997	111.962	4	0.4129
B, 56	PsSSR13-P7074_F07.fsa	112.448	292	1154	112	2002	1997	111.962	2007	112.934	3	0.3693
B, 57	PsSSR13-P7074_F07.fsa	113.516	214	889	86	2013	2007	112.934	2018	114	4	0.3899
B, 58	PsSSR13-P7074_F07.fsa	114.472	152	558	52	2023	2018	114	2028	114.944	3	0.3471
B, 59	PsSSR13-P7074_F07.fsa	115.508	135	547	51	2034	2028	114.944	2039	115.979	4	0.4058
B, 60	PsSSR13-P7074_F07.fsa	116.542	250	1177	110	2045	2039	115.979	2051	117.105	4	0.4116
B, 61	PsSSR13-P7074_F07.fsa	118.508	270	1216	113	2066	2059	117.854	2072	119.068	4	0.4123
B, 62	PsSSR13-P7074_F07.fsa	119.441	76	293	27	2076	2072	119.068	2081	119.907	4	0.4286
B, 63	PsSSR13-P7074_F07.fsa	120.466	148	642	59	2087	2081	119.907	2092	120.933	4	0.3846
B, 64	PsSSR13-P7074_F07.fsa	121.4	131	561	52	2097	2092	120.933	2102	121.867	4	0.4088
B, 65	PsSSR13-P7074_F07.fsa	122.334	83	353	32	2107	2102	121.867	2111	122.708	4	0.3909
B, 66	PsSSR13-P7074_F07.fsa	123.268	259	1250	116	2117	2111	122.708	2123	123.829	4	0.4099
B, 67	PsSSR13-P7074_F07.fsa	124.204	85	392	36	2127	2123	123.829	2131	124.578	4	0.4098
B, 68	PsSSR13-P7074_F07.fsa	125.233	311	1440	134	2138	2131	124.578	2144	125.794	4	0.4253
B, 69	PsSSR13-P7074_F07.fsa	126.45	334	1569	146	2151	2144	125.794	2158	127.106	4	0.4237
B, 70	PsSSR13-P7074_F07.fsa	127.575	92	379	35	2163	2158	127.106	2168	128.043	4	0.3982
B, 71	PsSSR13-P7074_F07.fsa	128.7	193	902	84	2175	2168	128.043	2182	129.357	4	0.4122
B, 72	PsSSR13-P7074_F07.fsa	130.859	122	571	53	2198	2191	130.202	2208	131.799	4	0.4041
B, 73	PsSSR13-P7074_F07.fsa	132.551	106	546	51	2216	2208	131.799	2223	133.21	4	0.4621
B, 74	PsSSR13-P7074_F07.fsa	134.622	98	457	43	2238	2230	133.869	2244	135.187	4	0.3982
B, 75	PsSSR13-P7074_F07.fsa	136.696	93	539	50	2260	2253	136.036	2268	137.45	5	0.5445
B, 76	PsSSR13-P7074_F07.fsa	138.205	51	316	29	2276	2268	137.45	2281	138.677	5	0.5319
B, 77	PsSSR13-P7074_F07.fsa	151.725	167	1112	106	2417	2406	150.667	2424	152.398	6	0.5865
B, 78	PsSSR13-P7074_F07.fsa	153.649	72	772	74	2437	2424	152.398	2444	154.322	11	1.1505
B, 79	PsSSR13-P7074_F07.fsa	174.641	342	1589	149	2658	2650	173.888	2661	174.924	4	0.4245
B, 80	PsSSR13-P7074_F07.fsa	175.583	885	4872	458	2668	2661	174.924	2672	175.959	4	0.4692
B, 81	PsSSR13-P7074_F07.fsa	176.617	5199	27722	2607	2679	2672	175.959	2683	176.993	4	0.4607
B, 82	PsSSR13-P7074_F07.fsa	177.557	9402	51984	4886	2689	2683	176.993	2697	178.309	4	0.4646
B, 83	PsSSR13-P7074_F07.fsa	178.685	106	529	49	2701	2697	178.309	2705	179.061	5	0.4697
B, 84	PsSSR13-P7074_F07.fsa	179.624	149	617	58	2711	2705	179.061	2717	180.19	4	0.3934
B, 85	PsSSR13-P7074_F07.fsa	214.188	59	359	33	3080	3072	213.444	3087	214.844	4	0.4569
B, 86	PsSSR13-P7074_F07.fsa	216.72	57	341	31	3107	3099	215.97	3110	217.001	5	0.5001
B, 87	PsSSR13-P7074_F07.fsa	217.564	85	593	55	3116	3110	217.001	3124	218.314	5	0.5281
B, 1	PsSSR13-P7076_F08.fsa		55	579	0	674	663	-1	685	-1	9	0
B, 2	PsSSR13-P7076_F08.fsa		51	596	0	713	700	-1	721	-1	11	0
B, 3	PsSSR13-P7076_F08.fsa		114	989	0	833	824	-1	848	-1	7	0
B, 4	PsSSR13-P7076_F08.fsa		470	4542	0	903	892	-1	915	-1	10	0
B, 5	PsSSR13-P7076_F08.fsa		7180	51143	0	954	944	-1	962	-1	6	0
B, 6	PsSSR13-P7076_F08.fsa		2980	23951	0	971	962	-1	987	-1	6	0
B, 7	PsSSR13-P7076_F08.fsa	2.1583	52	297	42	1028	1021	1.1511	1036	3.3094	5	0.8038
B, 8	PsSSR13-P7076_F08.fsa	10.9353	74	562	80	1089	1080	9.6403	1095	11.7986	7	1.0218
B, 9	PsSSR13-P7076_F08.fsa	13.2374	189	1683	242	1105	1095	11.7986	1112	14.2446	8	1.1546
B, 10	PsSSR13-P7076_F08.fsa	15.1079	56	364	52	1118	1112	14.2446	1124	15.9712	7	1.0647
B, 11	PsSSR13-P7076_F08.fsa	31.6954	454	6931	987	1229	1209	28.8158	1241	33.3741	14	2.082
B, 12	PsSSR13-P7076_F08.fsa	33.7882	111	860	117	1244	1241	33.3741	1258	35.6919	2	0.3214
B, 13	PsSSR13-P7076_F08.fsa	74.4648	74	397	40	1613	1606	73.7544	1619	75.0725	4	0.4839
B, 14	PsSSR13-P7076_F08.fsa	77.6951	51	255	25	1645	1638	76.9908	1651	78.2977	5	0.5053
B, 15	PsSSR13-P7076_F08.fsa	81.6957	93	662	65	1685	1678	80.9978	1690	82.194	5	0.5944
B, 16	PsSSR13-P7076_F08.fsa	82.6921	55	253	25	1695	1690	82.194	1699	83.0904	4	0.414
B, 17	PsSSR13-P7076_F08.fsa	83.5881	55	239	23	1704	1699	83.0904	1709	84.0856	4	0.4254
B, 18	PsSSR13-P7076_F08.fsa	84.6824	93	376	37	1715	1709	84.0856	1720	85.1795	3	0.3893
B, 19	PsSSR13-P7076_F08.fsa	85.6764	53	190	18	1725	1720	85.1795	1728	85.9744	3	0.3475
B, 20	PsSSR13-P7076_F08.fsa	86.6695	215	930	92	1735	1728	85.9744	1741	87.265	4	0.4245
B, 21	PsSSR13-P7076_F08.fsa	87.8603	82	265	26	1747	1741	87.265	1750	88.1578	3	0.3261
B, 22	PsSSR13-P7076_F08.fsa	88.7526	239	1003	99	1756	1750	88.1578	1762	89.3471	4	0.4161
B, 23	PsSSR13-P7076_F08.fsa	89.8423	102	379	37	1767	1762	89.3471	1770	90.1393	3	0.3559
B, 24	PsSSR13-P7076_F08.fsa	90.8321	814	3609	357	1777	1770	90.1393	1782	91.3267	4	0.4257
B, 25	PsSSR13-P7076_F08.fsa	91.8211	368	1639	162	1787	1782	91.3267	1791	92.2165	4	0.4388
B, 26	PsSSR13-P7076_F08.fsa	92.9082	744	3342	330	1798	1791	92.2165	1804	93.5007	4	0.4353
B, 27	PsSSR13-P7076_F08.fsa	93.9942	265	1065	105	1809	1804	93.5007	1812	94.2903	4	0.3987
B, 28	PsSSR13-P7076_F08.fsa	94.8822	649	2767	272	1818	1812	94.2903	1824	95.4737	4	0.4147
B, 29	PsSSR13-P7076_F08.fsa	95.9665	171	630	62	1829	1824	95.4737	1834	96.4591	3	0.3924
B, 30	PsSSR13-P7076_F08.fsa	97.1484	728	3372	331	1841	1834	96.4591	1847	97.7389	4	0.4363
B, 31	PsSSR13-P7076_F08.fsa	98.0341	138	523	51	1850	1847	97.7389	1855	98.5258	4	0.3938
B, 32	PsSSR13-P7076_F08.fsa	99.214	203	889	87	1862	1855	98.5258	1866	99.6071	4	0.4207
B, 33	PsSSR13-P7076_F08.fsa	100.201	339	1692	168	1872	1866	99.6071	1878	100.805	4	0.4545
B, 34	PsSSR13-P7076_F08.fsa	101.207	192	803	80	1882	1878	100.805	1888	101.809	4	0.4074
B, 35	PsSSR13-P7076_F08.fsa	102.411	148	583	58	1894	1888	101.809	1898	102.811	4	0.4038
B, 36	PsSSR13-P7076_F08.fsa	103.512	176	713	71	1905	1898	102.811	1909	103.912	3	0.3993
B, 37	PsSSR13-P7076_F08.fsa	104.411	129	431	43	1914	1909	103.912	1918	104.81	3	0.3343
B, 38	PsSSR13-P7076_F08.fsa	105.408	186	706	70	1924	1918	104.81	1928	105.806	3	0.3833
B, 39	PsSSR13-P7076_F08.fsa	106.403	271	1135	112	1934	1928	105.806	1937	106.701	4	0.4128
B, 40	PsSSR13-P7076_F08.fsa	107.297	573	2517	249	1943	1937	106.701	1948	107.793	4	0.4133
B, 41	PsSSR13-P7076_F08.fsa	108.288	364	1573	155	1953	1948	107.793	1958	108.783	4	0.419
B, 42	PsSSR13-P7076_F08.fsa	109.376	239	969	95	1964	1958	108.783	1969	109.87	3	0.395
B, 43	PsSSR13-P7076_F08.fsa	110.265	171	668	65	1973	1969	109.87	1979	110.857	3	0.3903
B, 44	PsSSR13-P7076_F08.fsa	111.349	133	545	53	1984	1979	110.857	1990	111.939	4	0.4083
B, 45	PsSSR13-P7076_F08.fsa	112.431	87	291	28	1995	1990	111.939	2000	112.922	3	0.3179
B, 46	PsSSR13-P7076_F08.fsa	113.51	69	322	31	2006	2000	112.922	2010	113.902	4	0.4587
B, 47	PsSSR13-P7076_F08.fsa	114.48	130	650	62	2016	2010	113.902	2023	115.15	4	0.4514
B, 48	PsSSR13-P7076_F08.fsa	116.488	168	779	74	2037	2030	115.82	2043	117.06	4	0.4198
B, 49	PsSSR13-P7076_F08.fsa	118.58	90	376	35	2059	2052	117.916	2063	118.959	4	0.3848
B, 50	PsSSR13-P7076_F08.fsa	119.433	69	273	25	2068	2063	118.959	2073	119.906	3	0.3749
B, 51	PsSSR13-P7076_F08.fsa	120.375	50	217	20	2078	2073	119.906	2082	120.75	3	0.3687
B, 52	PsSSR13-P7076_F08.fsa	121.312	157	748	70	2088	2082	120.75	2094	121.875	4	0.4307
B, 53	PsSSR13-P7076_F08.fsa	123.282	170	834	78	2109	2102	122.625	2115	123.844	4	0.4423
B, 54	PsSSR13-P7076_F08.fsa	124.501	172	783	73	2122	2115	123.844	2128	125.064	4	0.4126
B, 55	PsSSR13-P7076_F08.fsa	125.627	56	242	22	2134	2128	125.064	2140	126.19	4	0.414
B, 56	PsSSR13-P7076_F08.fsa	126.753	102	441	41	2146	2140	126.19	2152	127.316	4	0.4046
B, 57	PsSSR13-P7076_F08.fsa	128.912	61	338	31	2169	2162	128.255	2178	129.757	4	0.4308
B, 58	PsSSR13-P7076_F08.fsa	130.508	50	252	23	2186	2178	129.757	2193	131.165	4	0.4589
B, 59	PsSSR13-P7076_F08.fsa	132.762	55	314	29	2210	2200	131.823	2213	133.044	5	0.5326
B, 60	PsSSR13-P7076_F08.fsa	138.965	71	343	32	2276	2269	138.307	2282	139.53	4	0.4334
B, 61	PsSSR13-P7076_F08.fsa	140	52	233	22	2287	2282	139.53	2293	140.579	4	0.4348
B, 62	PsSSR13-P7076_F08.fsa	152.555	62	521	50	2417	2404	151.299	2424	153.231	6	0.586
B, 63	PsSSR13-P7076_F08.fsa	154.101	92	805	77	2433	2424	153.231	2444	155.165	9	0.8742
B, 64	PsSSR13-P7076_F08.fsa	172.564	77	323	30	2627	2619	171.81	2630	172.847	4	0.4441
B, 65	PsSSR13-P7076_F08.fsa	173.506	279	1440	135	2637	2630	172.847	2640	173.789	5	0.4738
B, 66	PsSSR13-P7076_F08.fsa	174.543	2755	14309	1347	2648	2640	173.789	2652	174.919	4	0.4414
B, 67	PsSSR13-P7076_F08.fsa	175.484	4515	24421	2299	2658	2652	174.919	2666	176.237	4	0.4613
B, 68	PsSSR13-P7076_F08.fsa	215.334	62	334	31	3080	3072	214.572	3088	216.096	5	0.524
B, 69	PsSSR13-P7076_F08.fsa	218.858	53	345	32	3117	3112	218.382	3123	219.429	8	0.7655
B, 1	PsSSR13-P7076_F09.fsa		118	1115	0	678	665	-1	686	-1	8	0
B, 2	PsSSR13-P7076_F09.fsa		58	441	0	693	686	-1	702	-1	8	0
B, 3	PsSSR13-P7076_F09.fsa		104	1273	0	715	702	-1	724	-1	11	0
B, 4	PsSSR13-P7076_F09.fsa		56	488	0	730	724	-1	750	-1	7	0
B, 5	PsSSR13-P7076_F09.fsa		58	377	0	759	750	-1	764	-1	6	0
B, 6	PsSSR13-P7076_F09.fsa		60	571	0	771	764	-1	784	-1	9	0
B, 7	PsSSR13-P7076_F09.fsa		247	2206	0	840	830	-1	854	-1	7	0
B, 8	PsSSR13-P7076_F09.fsa		86	1037	0	861	854	-1	877	-1	13	0
B, 9	PsSSR13-P7076_F09.fsa		946	9305	0	908	897	-1	920	-1	9	0
B, 10	PsSSR13-P7076_F09.fsa		85	397	0	926	920	-1	936	-1	4	0
B, 11	PsSSR13-P7076_F09.fsa		435	3377	0	948	936	-1	950	-1	5	0
B, 12	PsSSR13-P7076_F09.fsa		16319	118156	0	960	950	-1	968	-1	6	0
B, 13	PsSSR13-P7076_F09.fsa		6604	50989	0	976	968	-1	992	-1	6	0
B, 14	PsSSR13-P7076_F09.fsa		51	479	54	1014	1006	-1	1026	1.2857	12	1.3815
B, 15	PsSSR13-P7076_F09.fsa	2.4286	138	737	105	1034	1026	1.2857	1041	3.4286	5	0.7225
B, 16	PsSSR13-P7076_F09.fsa	5.1429	80	587	83	1053	1041	3.4286	1059	6	8	1.1909
B, 17	PsSSR13-P7076_F09.fsa	8.8571	55	273	38	1079	1072	7.8571	1086	9.8571	4	0.6921
B, 18	PsSSR13-P7076_F09.fsa	11.1429	164	1268	181	1095	1086	9.8571	1101	12	7	1.0316
B, 19	PsSSR13-P7076_F09.fsa	13.2857	435	3700	528	1110	1101	12	1118	14.4286	7	1.0686
B, 20	PsSSR13-P7076_F09.fsa	15.2857	126	733	104	1124	1118	14.4286	1129	16	6	0.9147
B, 21	PsSSR13-P7076_F09.fsa	17.2857	71	454	64	1138	1129	16	1143	18	5	0.8506
B, 22	PsSSR13-P7076_F09.fsa	19	100	466	66	1150	1143	18	1157	20	4	0.6534
B, 23	PsSSR13-P7076_F09.fsa	31.4734	917	14099	1963	1233	1214	28.7525	1265	35.8543	14	2.0187
B, 24	PsSSR13-P7076_F09.fsa	66.4674	68	561	58	1542	1535	65.7423	1554	67.7072	5	0.5989
B, 25	PsSSR13-P7076_F09.fsa	72.119	71	314	32	1597	1589	71.3019	1602	72.6289	4	0.4531
B, 26	PsSSR13-P7076_F09.fsa	73.2399	90	454	46	1608	1602	72.6289	1614	73.85	4	0.5022
B, 27	PsSSR13-P7076_F09.fsa	74.4591	160	747	75	1620	1614	73.85	1626	75.0673	4	0.4578
B, 28	PsSSR13-P7076_F09.fsa	75.4723	62	288	29	1630	1626	75.0673	1635	75.9779	4	0.4607
B, 29	PsSSR13-P7076_F09.fsa	76.6847	52	215	21	1642	1635	75.9779	1645	76.9872	4	0.4794
B, 30	PsSSR13-P7076_F09.fsa	77.5916	104	539	54	1651	1645	76.9872	1658	78.2956	4	0.4771
B, 31	PsSSR13-P7076_F09.fsa	79.6997	90	450	45	1672	1665	78.9983	1676	80.1002	4	0.4748
B, 32	PsSSR13-P7076_F09.fsa	80.7013	90	607	60	1682	1676	80.1002	1685	81.0017	6	0.6494
B, 33	PsSSR13-P7076_F09.fsa	81.7021	185	1293	129	1692	1685	81.0017	1698	82.302	5	0.5253
B, 34	PsSSR13-P7076_F09.fsa	82.7017	87	428	42	1702	1698	82.302	1707	83.201	4	0.4884
B, 35	PsSSR13-P7076_F09.fsa	83.7	124	493	49	1712	1707	83.201	1716	84.099	3	0.3847
B, 36	PsSSR13-P7076_F09.fsa	84.6972	193	879	87	1722	1716	84.099	1728	85.2949	4	0.4378
B, 37	PsSSR13-P7076_F09.fsa	85.7927	142	525	52	1733	1728	85.2949	1736	86.0912	3	0.3684
B, 38	PsSSR13-P7076_F09.fsa	86.7873	509	2240	222	1743	1736	86.0912	1749	87.3835	4	0.4271
B, 39	PsSSR13-P7076_F09.fsa	87.88	172	572	56	1754	1749	87.3835	1757	88.1777	3	0.3246
B, 40	PsSSR13-P7076_F09.fsa	88.8721	528	2165	214	1764	1757	88.1777	1769	89.3677	4	0.4042
B, 41	PsSSR13-P7076_F09.fsa	89.962	241	789	78	1775	1769	89.3677	1778	90.259	3	0.3522
B, 42	PsSSR13-P7076_F09.fsa	90.9516	1832	8072	798	1785	1778	90.259	1790	91.4459	4	0.421
B, 43	PsSSR13-P7076_F09.fsa	91.9399	823	3488	344	1795	1790	91.4459	1799	92.335	4	0.4126
B, 44	PsSSR13-P7076_F09.fsa	93.0258	1611	7181	708	1806	1799	92.335	1812	93.6175	4	0.4362
B, 45	PsSSR13-P7076_F09.fsa	94.1102	575	2180	214	1817	1812	93.6175	1820	94.4057	3	0.3799
B, 46	PsSSR13-P7076_F09.fsa	94.9964	1337	5822	572	1826	1820	94.4057	1832	95.5866	4	0.4242
B, 47	PsSSR13-P7076_F09.fsa	96.1764	335	1325	130	1838	1832	95.5866	1842	96.5694	3	0.3903
B, 48	PsSSR13-P7076_F09.fsa	97.2567	1498	6943	681	1849	1842	96.5694	1855	97.8453	4	0.4342
B, 49	PsSSR13-P7076_F09.fsa	98.1395	287	1075	105	1858	1855	97.8453	1863	98.6295	3	0.3865
B, 50	PsSSR13-P7076_F09.fsa	99.315	425	1814	177	1870	1863	98.6295	1874	99.7065	4	0.4188
B, 51	PsSSR13-P7076_F09.fsa	100.398	686	3197	316	1881	1874	99.7065	1886	100.896	4	0.4375
B, 52	PsSSR13-P7076_F09.fsa	101.392	362	1652	164	1891	1886	100.896	1896	101.888	4	0.4385
B, 53	PsSSR13-P7076_F09.fsa	102.483	281	1212	120	1902	1896	101.888	1907	102.978	4	0.4244
B, 54	PsSSR13-P7076_F09.fsa	103.571	361	1423	140	1913	1907	102.978	1918	104.064	3	0.3819
B, 55	PsSSR13-P7076_F09.fsa	104.458	228	851	83	1922	1918	104.064	1926	104.852	3	0.3695
B, 56	PsSSR13-P7076_F09.fsa	105.442	339	1216	119	1932	1926	104.852	1936	105.835	3	0.3551
B, 57	PsSSR13-P7076_F09.fsa	106.424	532	2030	199	1942	1936	105.835	1945	106.718	3	0.3703
B, 58	PsSSR13-P7076_F09.fsa	107.403	1144	5320	520	1952	1945	106.718	1957	107.892	4	0.424
B, 59	PsSSR13-P7076_F09.fsa	108.283	758	3407	332	1961	1957	107.892	1967	108.868	4	0.4296
B, 60	PsSSR13-P7076_F09.fsa	109.452	519	2071	201	1973	1967	108.868	1977	109.841	4	0.3903
B, 61	PsSSR13-P7076_F09.fsa	110.327	347	1266	122	1982	1977	109.841	1987	110.812	3	0.3447
B, 62	PsSSR13-P7076_F09.fsa	111.394	330	1416	137	1993	1987	110.812	1998	111.878	4	0.4136
B, 63	PsSSR13-P7076_F09.fsa	112.361	199	762	73	2003	1998	111.878	2008	112.844	3	0.3682
B, 64	PsSSR13-P7076_F09.fsa	113.422	162	704	67	2014	2008	112.844	2019	113.904	4	0.4061
B, 65	PsSSR13-P7076_F09.fsa	114.472	279	1360	128	2025	2019	113.904	2032	115.131	4	0.4441
B, 66	PsSSR13-P7076_F09.fsa	116.541	343	1580	148	2047	2039	115.789	2053	117.103	4	0.4095
B, 67	PsSSR13-P7076_F09.fsa	117.385	83	345	32	2056	2053	117.103	2061	117.853	4	0.418
B, 68	PsSSR13-P7076_F09.fsa	118.507	148	618	57	2068	2061	117.853	2072	118.881	4	0.3921
B, 69	PsSSR13-P7076_F09.fsa	119.441	126	480	44	2078	2072	118.881	2082	119.814	3	0.3656
B, 70	PsSSR13-P7076_F09.fsa	120.373	81	342	31	2088	2082	119.814	2091	120.653	4	0.4117
B, 71	PsSSR13-P7076_F09.fsa	121.306	295	1375	128	2098	2091	120.653	2104	121.867	4	0.4013
B, 72	PsSSR13-P7076_F09.fsa	122.147	84	375	35	2107	2104	121.867	2111	122.521	4	0.3888
B, 73	PsSSR13-P7076_F09.fsa	123.175	372	1677	156	2118	2111	122.521	2124	123.736	4	0.4014
B, 74	PsSSR13-P7076_F09.fsa	124.484	413	1956	182	2132	2124	123.736	2138	125.046	4	0.4219
B, 75	PsSSR13-P7076_F09.fsa	125.514	94	362	33	2143	2138	125.046	2149	126.076	3	0.3737
B, 76	PsSSR13-P7076_F09.fsa	126.731	211	982	92	2156	2149	126.076	2162	127.293	4	0.4274
B, 77	PsSSR13-P7076_F09.fsa	128.794	150	736	69	2178	2171	128.137	2187	129.638	4	0.4112
B, 78	PsSSR13-P7076_F09.fsa	130.484	88	417	39	2196	2187	129.638	2202	131.047	4	0.4226
B, 79	PsSSR13-P7076_F09.fsa	132.551	109	522	49	2218	2211	131.893	2225	133.21	4	0.4141
B, 80	PsSSR13-P7076_F09.fsa	134.905	51	239	22	2243	2235	134.151	2249	135.47	4	0.3997
B, 81	PsSSR13-P7076_F09.fsa	138.016	158	788	74	2276	2268	137.262	2282	138.583	4	0.4305
B, 82	PsSSR13-P7076_F09.fsa	151.827	66	695	66	2420	2406	150.481	2426	152.404	13	1.28
B, 83	PsSSR13-P7076_F09.fsa	153.269	259	1966	189	2435	2426	152.404	2444	154.135	6	0.6476
B, 84	PsSSR13-P7076_F09.fsa	172.511	179	819	76	2638	2631	171.854	2642	172.886	4	0.4297
B, 85	PsSSR13-P7076_F09.fsa	173.542	589	3239	303	2649	2642	172.886	2652	173.823	5	0.4807
B, 86	PsSSR13-P7076_F09.fsa	174.573	5208	28498	2670	2660	2652	173.823	2664	174.948	4	0.4599
B, 87	PsSSR13-P7076_F09.fsa	175.51	8593	48343	4527	2670	2664	174.948	2678	176.259	5	0.4695
B, 88	PsSSR13-P7076_F09.fsa	176.54	69	319	29	2681	2678	176.259	2686	177.007	5	0.468
B, 89	PsSSR13-P7076_F09.fsa	216.477	79	525	50	3107	3098	215.62	3114	217.144	5	0.5412
B, 90	PsSSR13-P7076_F09.fsa	219.714	51	360	33	3141	3132	218.858	3149	220.463	5	0.5443
B, 1	PsSSR17-Neg_G01.fsa		73	647	0	744	734	-1	753	-1	8	0
B, 2	PsSSR17-Neg_G01.fsa		56	731	0	780	768	-1	792	-1	14	0
B, 3	PsSSR17-Neg_G01.fsa		152	1175	0	907	899	-1	923	-1	6	0
B, 4	PsSSR17-Neg_G01.fsa		554	6382	0	974	958	-1	988	-1	10	0
B, 5	PsSSR17-Neg_G01.fsa		87	395	0	996	988	-1	1002	-1	4	0
B, 6	PsSSR17-Neg_G01.fsa		451	3871	0	1019	1002	-1	1022	-1	5	0
B, 7	PsSSR17-Neg_G01.fsa		30476	212857	0	1032	1022	-1	1041	-1	6	0
B, 8	PsSSR17-Neg_G01.fsa	0.6897	57	392	63	1094	1085	-1	1103	1.931	6	1.0759
B, 9	PsSSR17-Neg_G01.fsa	11.1724	74	585	80	1170	1161	9.931	1176	12	5	0.7835
B, 10	PsSSR17-Neg_G01.fsa	13.5172	247	2451	338	1187	1176	12	1205	16	7	1.0968
B, 11	PsSSR17-Neg_G01.fsa	31.7663	524	7780	1045	1315	1295	29.0108	1346	35.8611	13	1.8331
B, 12	PsSSR17-Neg_G01.fsa	80.6793	56	1078	104	1775	1753	78.5422	1799	83.0048	20	1.9662
B, 13	PsSSR17-Neg_G01.fsa	137.807	143	848	77	2384	2377	137.168	2393	138.629	5	0.5057
B, 14	PsSSR17-Neg_G01.fsa	146.874	105	468	43	2482	2475	146.223	2488	147.431	4	0.3877
B, 1	PsSSR17-P6497_G02.fsa		59	568	0	718	707	-1	726	-1	9	0
B, 2	PsSSR17-P6497_G02.fsa		54	629	0	754	742	-1	765	-1	10	0
B, 3	PsSSR17-P6497_G02.fsa		137	1027	0	878	869	-1	893	-1	5	0
B, 4	PsSSR17-P6497_G02.fsa		656	6248	0	947	935	-1	959	-1	9	0
B, 5	PsSSR17-P6497_G02.fsa		50	181	0	965	959	-1	973	-1	4	0
B, 6	PsSSR17-P6497_G02.fsa		114	631	0	989	980	-1	991	-1	6	0
B, 7	PsSSR17-P6497_G02.fsa		2809	21001	0	1001	991	-1	1005	-1	7	0
B, 8	PsSSR17-P6497_G02.fsa		2627	20399	0	1010	1005	-1	1017	-1	7	0
B, 9	PsSSR17-P6497_G02.fsa		735	6475	0	1024	1017	-1	1037	-1	8	0
B, 10	PsSSR17-P6497_G02.fsa		374	2307	0	1045	1037	-1	1049	-1	6	0
B, 11	PsSSR17-P6497_G02.fsa		641	6555	640	1057	1049	-1	1065	0.5634	9	0.9201
B, 12	PsSSR17-P6497_G02.fsa	0.9859	195	1292	181	1068	1065	0.5634	1075	1.9718	7	1.0231
B, 13	PsSSR17-P6497_G02.fsa	3.0986	541	2912	410	1083	1075	1.9718	1092	4.3662	5	0.719
B, 14	PsSSR17-P6497_G02.fsa	6.1972	221	1289	181	1105	1097	5.0704	1116	7.7465	5	0.7468
B, 15	PsSSR17-P6497_G02.fsa	9.8592	102	593	83	1131	1125	9.0141	1136	10.5634	4	0.6347
B, 16	PsSSR17-P6497_G02.fsa	10.9859	65	431	60	1139	1136	10.5634	1146	11.9718	8	1.2559
B, 17	PsSSR17-P6497_G02.fsa	13.2394	152	1096	154	1155	1146	11.9718	1161	14.0845	6	0.8981
B, 18	PsSSR17-P6497_G02.fsa	14.6479	76	384	54	1165	1161	14.0845	1172	15.6338	4	0.6438
B, 19	PsSSR17-P6497_G02.fsa	17.4648	60	402	56	1185	1172	15.6338	1193	18.5916	6	0.8579
B, 20	PsSSR17-P6497_G02.fsa	23.7416	66	396	60	1227	1219	22.5126	1234	24.8025	5	0.8047
B, 21	PsSSR17-P6497_G02.fsa	31.4544	432	6432	899	1280	1256	28.0512	1296	33.6458	14	2.0101
B, 22	PsSSR17-P6497_G02.fsa	34.4523	56	287	38	1302	1296	33.6458	1310	35.5148	4	0.6468
B, 23	PsSSR17-P6497_G02.fsa	92.1382	78	1191	115	1853	1836	90.4815	1868	93.598	14	1.3945
B, 24	PsSSR17-P6497_G02.fsa	142.262	74	340	32	2384	2377	141.602	2392	143.016	4	0.4119
B, 25	PsSSR17-P6497_G02.fsa	144.901	188	1305	123	2412	2405	144.242	2420	145.656	6	0.5822
B, 26	PsSSR17-P6497_G02.fsa	147.259	528	2341	220	2437	2429	146.505	2443	147.825	4	0.4103
B, 27	PsSSR17-P6497_G02.fsa	148.296	137	498	46	2448	2443	147.825	2452	148.674	3	0.3523
B, 28	PsSSR17-P6497_G02.fsa	149.428	3138	15675	1478	2460	2452	148.674	2465	149.9	4	0.4373
B, 29	PsSSR17-P6497_G02.fsa	150.466	1330	7193	678	2471	2465	149.9	2474	150.749	5	0.4808
B, 30	PsSSR17-P6497_G02.fsa	151.504	14703	77514	7313	2482	2474	150.749	2488	152.07	4	0.4517
B, 31	PsSSR17-P6497_G02.fsa	152.542	4109	23392	2207	2493	2488	152.07	2501	153.297	5	0.4953
B, 32	PsSSR17-P6497_G02.fsa	153.674	113	336	31	2505	2501	153.297	2510	154.146	3	0.3314
B, 1	PsSSR17-P6497_G03.fsa		73	621	0	706	694	-1	714	-1	9	0
B, 2	PsSSR17-P6497_G03.fsa		55	660	0	740	731	-1	752	-1	14	0
B, 3	PsSSR17-P6497_G03.fsa		50	517	0	799	791	-1	811	-1	10	0
B, 4	PsSSR17-P6497_G03.fsa		74	228	0	846	839	-1	852	-1	2	0
B, 5	PsSSR17-P6497_G03.fsa		126	1006	0	867	857	-1	881	-1	6	0
B, 6	PsSSR17-P6497_G03.fsa		813	7712	0	935	922	-1	947	-1	9	0
B, 7	PsSSR17-P6497_G03.fsa		65	242	0	954	947	-1	964	-1	3	0
B, 8	PsSSR17-P6497_G03.fsa		198	1518	0	976	964	-1	979	-1	8	0
B, 9	PsSSR17-P6497_G03.fsa		3130	25527	0	989	979	-1	993	-1	8	0
B, 10	PsSSR17-P6497_G03.fsa		2883	20486	0	997	993	-1	1004	-1	6	0
B, 11	PsSSR17-P6497_G03.fsa		862	6806	0	1011	1004	-1	1020	-1	7	0
B, 12	PsSSR17-P6497_G03.fsa		412	2393	0	1032	1020	-1	1035	-1	6	0
B, 13	PsSSR17-P6497_G03.fsa		649	6772	778	1043	1035	-1	1051	0.8392	9	1.1206
B, 14	PsSSR17-P6497_G03.fsa	1.5385	222	1485	207	1056	1051	0.8392	1062	2.3776	6	0.898
B, 15	PsSSR17-P6497_G03.fsa	3.3566	513	2766	386	1069	1062	2.3776	1077	4.4755	5	0.7165
B, 16	PsSSR17-P6497_G03.fsa	6.5734	232	1364	190	1092	1083	5.3147	1102	7.972	5	0.75
B, 17	PsSSR17-P6497_G03.fsa	10.0699	94	584	81	1117	1111	9.2308	1123	10.9091	5	0.7438
B, 18	PsSSR17-P6497_G03.fsa	13.4266	165	1100	153	1141	1132	12.1678	1147	14.2657	6	0.869
B, 19	PsSSR17-P6497_G03.fsa	14.965	84	349	48	1152	1147	14.2657	1158	15.8042	3	0.5507
B, 20	PsSSR17-P6497_G03.fsa	17.3427	53	423	59	1169	1158	15.8042	1180	18.8811	9	1.2753
B, 21	PsSSR17-P6497_G03.fsa	23.8505	54	283	42	1213	1205	22.6364	1220	24.8992	5	0.7986
B, 22	PsSSR17-P6497_G03.fsa	25.9355	52	352	51	1227	1220	24.8992	1238	27.5393	5	0.8707
B, 23	PsSSR17-P6497_G03.fsa	31.353	618	8834	1227	1265	1242	28.1152	1281	33.5342	13	1.856
B, 24	PsSSR17-P6497_G03.fsa	34.4708	53	231	30	1288	1281	33.5342	1295	35.3969	4	0.6182
B, 25	PsSSR17-P6497_G03.fsa	80.6929	54	1054	104	1720	1697	78.4221	1742	82.8676	21	2.1569
B, 26	PsSSR17-P6497_G03.fsa	92.0087	93	1355	132	1835	1817	90.2459	1853	93.7684	17	1.6747
B, 27	PsSSR17-P6497_G03.fsa	139.262	122	708	65	2332	2323	138.431	2339	139.908	5	0.4626
B, 28	PsSSR17-P6497_G03.fsa	145.134	186	902	85	2394	2386	144.373	2400	145.705	4	0.4224
B, 29	PsSSR17-P6497_G03.fsa	146.086	53	304	28	2404	2400	145.705	2409	146.561	6	0.5819
B, 30	PsSSR17-P6497_G03.fsa	147.228	507	2279	216	2416	2409	146.561	2422	147.799	4	0.4084
B, 31	PsSSR17-P6497_G03.fsa	148.275	113	422	40	2427	2422	147.799	2431	148.655	3	0.3636
B, 32	PsSSR17-P6497_G03.fsa	149.417	3203	16192	1541	2439	2431	148.655	2445	149.988	4	0.4542
B, 33	PsSSR17-P6497_G03.fsa	150.465	1261	7158	681	2450	2445	149.988	2454	150.846	5	0.5017
B, 34	PsSSR17-P6497_G03.fsa	151.512	14846	82059	7817	2461	2454	150.846	2468	152.179	4	0.4741
B, 35	PsSSR17-P6497_G03.fsa	152.561	4204	22969	2188	2472	2468	152.179	2480	153.323	5	0.4979
B, 36	PsSSR17-P6497_G03.fsa	153.704	122	374	35	2484	2480	153.323	2489	154.181	3	0.3417
B, 1	PsSSR17-P7064_G04.fsa		71	615	0	675	665	-1	684	-1	9	0
B, 2	PsSSR17-P7064_G04.fsa		61	705	0	711	699	-1	722	-1	12	0
B, 3	PsSSR17-P7064_G04.fsa		58	230	0	813	806	-1	820	-1	3	0
B, 4	PsSSR17-P7064_G04.fsa		132	1103	0	834	825	-1	848	-1	6	0
B, 5	PsSSR17-P7064_G04.fsa		55	444	0	856	848	-1	861	-1	8	0
B, 6	PsSSR17-P7064_G04.fsa		707	6781	0	904	893	-1	916	-1	9	0
B, 7	PsSSR17-P7064_G04.fsa		64	290	0	921	916	-1	927	-1	4	0
B, 8	PsSSR17-P7064_G04.fsa		168	1125	0	942	932	-1	945	-1	5	0
B, 9	PsSSR17-P7064_G04.fsa		3073	23483	0	955	945	-1	959	-1	7	0
B, 10	PsSSR17-P7064_G04.fsa		2714	20621	0	963	959	-1	971	-1	6	0
B, 11	PsSSR17-P7064_G04.fsa		833	6475	0	977	971	-1	986	-1	7	0
B, 12	PsSSR17-P7064_G04.fsa		340	2035	0	998	986	-1	1001	-1	5	0
B, 13	PsSSR17-P7064_G04.fsa		544	5136	504	1008	1001	-1	1017	0.5714	8	0.8789
B, 14	PsSSR17-P7064_G04.fsa	1.2857	118	648	92	1022	1017	0.5714	1027	2	5	0.8284
B, 15	PsSSR17-P7064_G04.fsa	3.1429	482	2567	366	1035	1027	2	1043	4.2857	5	0.7284
B, 16	PsSSR17-P7064_G04.fsa	6.2857	225	1203	171	1057	1049	5.1429	1067	7.7143	5	0.7251
B, 17	PsSSR17-P7064_G04.fsa	10	76	446	63	1083	1077	9.1429	1088	10.7143	4	0.6396
B, 18	PsSSR17-P7064_G04.fsa	11	53	274	39	1090	1088	10.7143	1097	12	4	0.7041
B, 19	PsSSR17-P7064_G04.fsa	13.2857	152	962	137	1106	1097	12	1112	14.1429	6	0.864
B, 20	PsSSR17-P7064_G04.fsa	14.7143	69	305	43	1116	1112	14.1429	1122	15.5714	4	0.684
B, 21	PsSSR17-P7064_G04.fsa	23.9454	51	375	58	1178	1168	22.389	1183	24.713	5	0.8994
B, 22	PsSSR17-P7064_G04.fsa	31.4617	510	7512	1060	1229	1211	28.8863	1245	33.6842	13	1.9431
B, 23	PsSSR17-P7064_G04.fsa	34.3663	78	590	79	1250	1245	33.6842	1259	35.5794	7	1.0116
B, 24	PsSSR17-P7064_G04.fsa	55.4733	51	294	30	1431	1422	54.5252	1437	56.1011	4	0.4823
B, 25	PsSSR17-P7064_G04.fsa	80.7035	57	615	61	1677	1663	79.2992	1683	81.3061	6	0.6493
B, 26	PsSSR17-P7064_G04.fsa	92.4863	98	1533	152	1795	1774	90.3999	1810	93.9739	13	1.3232
B, 27	PsSSR17-P7064_G04.fsa	144.038	85	320	30	2331	2325	143.462	2336	144.519	3	0.3739
B, 28	PsSSR17-P7064_G04.fsa	145.096	183	943	90	2342	2336	144.519	2348	145.673	5	0.4926
B, 29	PsSSR17-P7064_G04.fsa	146.25	67	415	39	2354	2348	145.673	2358	146.635	5	0.5725
B, 30	PsSSR17-P7064_G04.fsa	147.308	517	2285	219	2365	2358	146.635	2371	147.885	4	0.4159
B, 31	PsSSR17-P7064_G04.fsa	148.365	123	446	42	2376	2371	147.885	2380	148.75	3	0.346
B, 32	PsSSR17-P7064_G04.fsa	149.519	3267	16535	1589	2388	2380	148.75	2394	150.096	4	0.4565
B, 33	PsSSR17-P7064_G04.fsa	150.577	1332	7151	687	2399	2394	150.096	2402	150.865	5	0.5012
B, 34	PsSSR17-P7064_G04.fsa	151.635	15270	80881	7776	2410	2402	150.865	2416	152.212	4	0.4586
B, 35	PsSSR17-P7064_G04.fsa	152.692	4221	24072	2314	2421	2416	152.212	2428	153.365	5	0.5105
B, 36	PsSSR17-P7064_G04.fsa	153.846	144	434	41	2433	2428	153.365	2439	154.423	2	0.2697
B, 37	PsSSR17-P7064_G04.fsa	156.731	62	482	46	2463	2453	155.769	2469	157.308	6	0.6479
B, 1	PsSSR17-P7064_G05.fsa		88	785	0	693	679	-1	700	-1	8	0
B, 2	PsSSR17-P7064_G05.fsa		69	832	0	729	715	-1	738	-1	11	0
B, 3	PsSSR17-P7064_G05.fsa		63	283	0	828	821	-1	836	-1	4	0
B, 4	PsSSR17-P7064_G05.fsa		168	1399	0	850	841	-1	864	-1	7	0
B, 5	PsSSR17-P7064_G05.fsa		59	701	0	871	864	-1	888	-1	13	0
B, 6	PsSSR17-P7064_G05.fsa		777	7213	0	920	908	-1	931	-1	9	0
B, 7	PsSSR17-P7064_G05.fsa		68	240	0	937	931	-1	943	-1	3	0
B, 8	PsSSR17-P7064_G05.fsa		313	2582	0	960	948	-1	963	-1	9	0
B, 9	PsSSR17-P7064_G05.fsa		3603	27503	0	972	963	-1	976	-1	7	0
B, 10	PsSSR17-P7064_G05.fsa		3279	24293	0	980	976	-1	988	-1	7	0
B, 11	PsSSR17-P7064_G05.fsa		933	6757	0	995	988	-1	1003	-1	6	0
B, 12	PsSSR17-P7064_G05.fsa		464	2928	0	1016	1007	-1	1019	-1	6	0
B, 13	PsSSR17-P7064_G05.fsa		741	7843	700	1026	1019	-1	1035	0.4286	9	0.8648
B, 14	PsSSR17-P7064_G05.fsa	1	266	1732	247	1039	1035	0.4286	1045	1.8571	7	1.0176
B, 15	PsSSR17-P7064_G05.fsa	3	581	3223	460	1053	1045	1.8571	1061	4.1429	5	0.7371
B, 16	PsSSR17-P7064_G05.fsa	6	229	1263	180	1074	1066	4.8571	1085	7.5714	5	0.7607
B, 17	PsSSR17-P7064_G05.fsa	9.7143	102	703	100	1100	1093	8.7143	1105	10.4286	6	0.869
B, 18	PsSSR17-P7064_G05.fsa	10.8571	67	471	67	1108	1105	10.4286	1115	11.8571	5	0.8496
B, 19	PsSSR17-P7064_G05.fsa	13.1429	206	1401	200	1124	1115	11.8571	1130	14	6	0.9165
B, 20	PsSSR17-P7064_G05.fsa	14.5714	78	353	50	1134	1130	14	1141	15.5714	4	0.6465
B, 21	PsSSR17-P7064_G05.fsa	23.9529	57	293	45	1197	1187	22.394	1203	24.8744	6	0.9787
B, 22	PsSSR17-P7064_G05.fsa	31.1913	491	7113	1005	1246	1229	28.7525	1263	33.5575	13	1.9495
B, 23	PsSSR17-P7064_G05.fsa	34.3759	53	227	30	1269	1263	33.5575	1276	35.32	4	0.5939
B, 24	PsSSR17-P7064_G05.fsa	92.2676	90	1429	140	1815	1794	90.2013	1831	93.8388	14	1.4141
B, 25	PsSSR17-P7064_G05.fsa	131.035	266	1549	144	2218	2209	130.194	2225	131.689	4	0.4418
B, 26	PsSSR17-P7064_G05.fsa	139.16	51	292	27	2305	2297	138.413	2311	139.72	4	0.417
B, 27	PsSSR17-P7064_G05.fsa	143.92	117	445	42	2355	2348	143.25	2360	144.398	3	0.3572
B, 28	PsSSR17-P7064_G05.fsa	144.972	233	1466	140	2366	2360	144.398	2373	145.641	5	0.5588
B, 29	PsSSR17-P7064_G05.fsa	145.928	63	430	41	2376	2373	145.641	2382	146.502	6	0.6571
B, 30	PsSSR17-P7064_G05.fsa	147.267	627	2856	273	2390	2382	146.502	2396	147.841	4	0.4278
B, 31	PsSSR17-P7064_G05.fsa	148.32	147	528	50	2401	2396	147.841	2405	148.702	3	0.345
B, 32	PsSSR17-P7064_G05.fsa	149.372	3474	17645	1688	2412	2405	148.702	2418	149.946	4	0.4532
B, 33	PsSSR17-P7064_G05.fsa	150.52	1481	8280	792	2424	2418	149.946	2427	150.808	5	0.5214
B, 34	PsSSR17-P7064_G05.fsa	151.573	16734	88763	8495	2435	2427	150.808	2441	152.148	4	0.4577
B, 35	PsSSR17-P7064_G05.fsa	152.626	4685	26690	2554	2446	2441	152.148	2453	153.296	5	0.5135
B, 36	PsSSR17-P7064_G05.fsa	153.679	128	390	37	2457	2453	153.296	2463	154.254	3	0.3074
B, 37	PsSSR17-P7064_G05.fsa	215.032	124	1028	96	3110	3101	214.188	3126	216.533	6	0.6279
B, 1	PsSSR17-P7074_G06.fsa		145	1258	0	670	659	-1	677	-1	8	0
B, 2	PsSSR17-P7074_G06.fsa		80	545	0	684	677	-1	694	-1	6	0
B, 3	PsSSR17-P7074_G06.fsa		136	1381	0	706	694	-1	715	-1	10	0
B, 4	PsSSR17-P7074_G06.fsa		52	438	0	719	715	-1	731	-1	7	0
B, 5	PsSSR17-P7074_G06.fsa		62	381	0	749	740	-1	755	-1	6	0
B, 6	PsSSR17-P7074_G06.fsa		74	680	0	763	755	-1	781	-1	8	0
B, 7	PsSSR17-P7074_G06.fsa		87	241	0	811	804	-1	820	-1	2	0
B, 8	PsSSR17-P7074_G06.fsa		286	2366	0	830	820	-1	844	-1	6	0
B, 9	PsSSR17-P7074_G06.fsa		104	1256	0	851	844	-1	867	-1	13	0
B, 10	PsSSR17-P7074_G06.fsa		55	183	0	883	877	-1	888	-1	3	0
B, 11	PsSSR17-P7074_G06.fsa		1158	12365	0	899	888	-1	911	-1	10	0
B, 12	PsSSR17-P7074_G06.fsa		112	636	0	915	911	-1	923	-1	6	0
B, 13	PsSSR17-P7074_G06.fsa		9664	76512	0	949	939	-1	954	-1	8	0
B, 14	PsSSR17-P7074_G06.fsa		7146	50767	0	957	954	-1	965	-1	5	0
B, 15	PsSSR17-P7074_G06.fsa		2127	15954	0	971	965	-1	980	-1	7	0
B, 16	PsSSR17-P7074_G06.fsa		908	5368	0	992	980	-1	995	-1	6	0
B, 17	PsSSR17-P7074_G06.fsa		1322	13814	1480	1002	995	-1	1011	0.7143	9	1.0215
B, 18	PsSSR17-P7074_G06.fsa	1.2857	462	2925	417	1015	1011	0.7143	1021	2.1429	6	0.9374
B, 19	PsSSR17-P7074_G06.fsa	3.1429	996	5222	745	1028	1021	2.1429	1036	4.2857	4	0.704
B, 20	PsSSR17-P7074_G06.fsa	6.4286	428	2580	368	1051	1042	5.1429	1061	7.8571	5	0.8198
B, 21	PsSSR17-P7074_G06.fsa	10	205	1391	198	1076	1069	9	1081	10.7143	4	0.6986
B, 22	PsSSR17-P7074_G06.fsa	11	109	812	115	1083	1081	10.7143	1091	12.1429	6	0.9244
B, 23	PsSSR17-P7074_G06.fsa	13.2857	342	2438	348	1099	1091	12.1429	1105	14.1429	6	0.9028
B, 24	PsSSR17-P7074_G06.fsa	14.8571	172	877	125	1110	1105	14.1429	1116	15.7143	4	0.7015
B, 25	PsSSR17-P7074_G06.fsa	17.7143	61	515	73	1130	1116	15.7143	1137	18.7143	9	1.3571
B, 26	PsSSR17-P7074_G06.fsa	24.0916	99	730	112	1172	1161	22.3839	1177	24.8569	7	1.0967
B, 27	PsSSR17-P7074_G06.fsa	25.6153	57	417	62	1182	1177	24.8569	1193	27.2606	6	0.9027
B, 28	PsSSR17-P7074_G06.fsa	31.5907	1152	17261	2440	1223	1202	28.5833	1238	33.6738	14	1.9885
B, 29	PsSSR17-P7074_G06.fsa	34.4924	242	1797	242	1244	1238	33.6738	1257	36.2381	6	0.8157
B, 30	PsSSR17-P7074_G06.fsa	45.6504	69	473	54	1334	1326	44.7276	1339	46.2234	5	0.6568
B, 31	PsSSR17-P7074_G06.fsa	47.0208	64	489	55	1346	1339	46.2234	1352	47.7	6	0.7762
B, 32	PsSSR17-P7074_G06.fsa	55.4473	117	688	72	1423	1413	54.3871	1430	56.1837	5	0.5471
B, 33	PsSSR17-P7074_G06.fsa	81.1053	108	2060	206	1673	1651	78.8996	1700	83.8129	22	2.2414
B, 34	PsSSR17-P7074_G06.fsa	92.2878	106	1576	156	1785	1768	90.5988	1802	93.9739	15	1.5106
B, 35	PsSSR17-P7074_G06.fsa	134.052	149	840	79	2217	2210	133.391	2225	134.807	4	0.462
B, 36	PsSSR17-P7074_G06.fsa	140.768	653	4157	399	2288	2280	140	2294	141.345	5	0.5384
B, 37	PsSSR17-P7074_G06.fsa	141.633	240	1751	168	2297	2294	141.345	2304	142.305	6	0.5917
B, 38	PsSSR17-P7074_G06.fsa	142.978	633	2904	279	2311	2304	142.305	2317	143.554	4	0.4213
B, 39	PsSSR17-P7074_G06.fsa	144.131	142	509	48	2323	2317	143.554	2325	144.323	3	0.3552
B, 40	PsSSR17-P7074_G06.fsa	145.188	5337	27425	2635	2334	2325	144.323	2339	145.668	4	0.4612
B, 41	PsSSR17-P7074_G06.fsa	146.245	2201	12847	1234	2345	2339	145.668	2348	146.533	5	0.5412
B, 42	PsSSR17-P7074_G06.fsa	147.302	31992	170976	16434	2356	2348	146.533	2362	147.879	4	0.4561
B, 43	PsSSR17-P7074_G06.fsa	148.264	6933	39003	3749	2366	2362	147.879	2374	149.033	5	0.535
B, 44	PsSSR17-P7074_G06.fsa	149.417	143	398	38	2378	2374	149.033	2383	149.898	3	0.3435
B, 45	PsSSR17-P7074_G06.fsa	154.899	143	1041	100	2435	2424	153.841	2443	155.669	5	0.5627
B, 46	PsSSR17-P7074_G06.fsa	177.449	61	429	40	2672	2666	176.881	2681	178.299	6	0.6065
B, 47	PsSSR17-P7074_G06.fsa	218.858	103	1053	99	3111	3089	216.763	3133	220.933	6	0.6511
B, 1	PsSSR17-P7074_G07.fsa		70	602	0	697	684	-1	703	-1	9	0
B, 2	PsSSR17-P7074_G07.fsa		62	733	0	733	719	-1	741	-1	12	0
B, 3	PsSSR17-P7074_G07.fsa		58	209	0	835	829	-1	841	-1	3	0
B, 4	PsSSR17-P7074_G07.fsa		139	1174	0	855	846	-1	870	-1	6	0
B, 5	PsSSR17-P7074_G07.fsa		714	7244	0	923	904	-1	936	-1	9	0
B, 6	PsSSR17-P7074_G07.fsa		131	1106	0	964	950	-1	967	-1	9	0
B, 7	PsSSR17-P7074_G07.fsa		3388	24943	0	977	967	-1	981	-1	7	0
B, 8	PsSSR17-P7074_G07.fsa		2954	21814	0	986	981	-1	993	-1	7	0
B, 9	PsSSR17-P7074_G07.fsa		800	5364	0	1000	993	-1	1008	-1	6	0
B, 10	PsSSR17-P7074_G07.fsa		420	2509	0	1021	1012	-1	1024	-1	6	0
B, 11	PsSSR17-P7074_G07.fsa		643	6771	952	1030	1024	-1	1040	1.25	9	1.3589
B, 12	PsSSR17-P7074_G07.fsa	1.9444	232	1497	207	1045	1040	1.25	1051	2.7778	7	1.0428
B, 13	PsSSR17-P7074_G07.fsa	3.75	466	2465	342	1058	1051	2.7778	1066	4.8611	5	0.6971
B, 14	PsSSR17-P7074_G07.fsa	6.8056	210	1179	163	1080	1072	5.6944	1091	8.3333	5	0.7118
B, 15	PsSSR17-P7074_G07.fsa	10.4167	93	926	128	1106	1091	8.3333	1112	11.25	7	0.9945
B, 16	PsSSR17-P7074_G07.fsa	13.75	192	1402	194	1130	1121	12.5	1136	14.5833	6	0.8336
B, 17	PsSSR17-P7074_G07.fsa	15.2778	74	393	54	1141	1136	14.5833	1147	16.1111	5	0.8237
B, 18	PsSSR17-P7074_G07.fsa	23.9566	51	252	37	1201	1194	22.9079	1208	24.9935	4	0.6565
B, 19	PsSSR17-P7074_G07.fsa	31.3896	524	7681	1059	1253	1230	28.1774	1269	33.5572	14	1.975
B, 20	PsSSR17-P7074_G07.fsa	80.7944	50	665	65	1708	1688	78.8174	1712	81.1914	8	0.8479
B, 21	PsSSR17-P7074_G07.fsa	81.5882	50	406	40	1716	1712	81.1914	1730	82.9762	3	0.3471
B, 22	PsSSR17-P7074_G07.fsa	92.452	57	834	82	1826	1806	90.4839	1836	93.4349	16	1.6606
B, 23	PsSSR17-P7074_G07.fsa	133.905	149	810	75	2259	2251	133.156	2266	134.561	5	0.4705
B, 24	PsSSR17-P7074_G07.fsa	135.591	55	292	27	2277	2266	134.561	2281	135.966	3	0.3173
B, 25	PsSSR17-P7074_G07.fsa	136.622	68	308	28	2288	2281	135.966	2294	137.185	4	0.4168
B, 26	PsSSR17-P7074_G07.fsa	140.574	167	1039	99	2330	2323	139.906	2337	141.244	5	0.5392
B, 27	PsSSR17-P7074_G07.fsa	141.531	59	390	37	2340	2337	141.244	2347	142.201	6	0.6539
B, 28	PsSSR17-P7074_G07.fsa	142.967	290	1283	122	2355	2347	142.201	2361	143.541	4	0.4141
B, 29	PsSSR17-P7074_G07.fsa	144.019	86	315	30	2366	2361	143.541	2370	144.402	3	0.3376
B, 30	PsSSR17-P7074_G07.fsa	145.168	2459	12121	1159	2378	2370	144.402	2383	145.646	4	0.447
B, 31	PsSSR17-P7074_G07.fsa	146.22	1204	6680	639	2389	2383	145.646	2392	146.507	5	0.5077
B, 32	PsSSR17-P7074_G07.fsa	147.273	14893	80197	7674	2400	2392	146.507	2406	147.847	4	0.4645
B, 33	PsSSR17-P7074_G07.fsa	148.23	4198	24183	2314	2410	2406	147.847	2419	149.091	5	0.5159
B, 34	PsSSR17-P7074_G07.fsa	211.311	52	299	27	3081	3072	210.476	3086	211.774	5	0.5179
B, 35	PsSSR17-P7074_G07.fsa	214.563	67	724	67	3116	3097	212.794	3124	215.314	6	0.5963
B, 1	PsSSR17-P7076_G08.fsa		95	837	0	680	670	-1	689	-1	9	0
B, 2	PsSSR17-P7076_G08.fsa		87	930	0	717	705	-1	726	-1	12	0
B, 3	PsSSR17-P7076_G08.fsa		53	300	0	762	753	-1	766	-1	5	0
B, 4	PsSSR17-P7076_G08.fsa		215	1605	0	840	831	-1	855	-1	5	0
B, 5	PsSSR17-P7076_G08.fsa		66	702	0	862	855	-1	877	-1	9	0
B, 6	PsSSR17-P7076_G08.fsa		946	9060	0	908	897	-1	920	-1	9	0
B, 7	PsSSR17-P7076_G08.fsa		87	378	0	926	920	-1	933	-1	4	0
B, 8	PsSSR17-P7076_G08.fsa		360	2809	0	949	937	-1	951	-1	5	0
B, 9	PsSSR17-P7076_G08.fsa		6096	47429	0	961	951	-1	965	-1	8	0
B, 10	PsSSR17-P7076_G08.fsa		4891	36384	0	969	965	-1	977	-1	6	0
B, 11	PsSSR17-P7076_G08.fsa		1480	11456	0	983	977	-1	992	-1	7	0
B, 12	PsSSR17-P7076_G08.fsa		693	4005	0	1004	992	-1	1007	-1	6	0
B, 13	PsSSR17-P7076_G08.fsa		1054	10932	1264	1014	1007	-1	1023	0.8511	9	1.1232
B, 14	PsSSR17-P7076_G08.fsa	1.4184	373	2335	331	1027	1023	0.8511	1033	2.2695	6	0.9317
B, 15	PsSSR17-P7076_G08.fsa	3.4043	801	4409	625	1041	1033	2.2695	1049	4.539	5	0.7356
B, 16	PsSSR17-P7076_G08.fsa	6.5248	369	2017	286	1063	1054	5.2482	1073	7.9433	5	0.7191
B, 17	PsSSR17-P7076_G08.fsa	8.9362	66	289	40	1080	1073	7.9433	1082	9.2199	4	0.6236
B, 18	PsSSR17-P7076_G08.fsa	10.0709	160	934	132	1088	1082	9.2199	1093	10.7801	5	0.7295
B, 19	PsSSR17-P7076_G08.fsa	11.2057	91	621	88	1096	1093	10.7801	1103	12.1986	6	0.9441
B, 20	PsSSR17-P7076_G08.fsa	13.4752	277	1807	256	1112	1103	12.1986	1117	14.1844	5	0.8403
B, 21	PsSSR17-P7076_G08.fsa	14.8936	131	680	96	1122	1117	14.1844	1129	15.8865	5	0.7107
B, 22	PsSSR17-P7076_G08.fsa	17.305	52	398	56	1139	1129	15.8865	1149	18.7234	9	1.3104
B, 23	PsSSR17-P7076_G08.fsa	24.061	97	506	77	1184	1175	22.6765	1189	24.8208	5	0.8128
B, 24	PsSSR17-P7076_G08.fsa	25.7238	60	366	54	1195	1189	24.8208	1205	27.2079	7	1.0467
B, 25	PsSSR17-P7076_G08.fsa	31.6502	745	11783	1654	1236	1214	28.5219	1251	33.7175	15	2.1151
B, 26	PsSSR17-P7076_G08.fsa	34.5301	130	844	113	1257	1251	33.7175	1268	35.999	5	0.7775
B, 27	PsSSR17-P7076_G08.fsa	45.6178	51	356	40	1347	1340	44.8153	1353	46.3014	6	0.7663
B, 28	PsSSR17-P7076_G08.fsa	47.0937	50	360	40	1360	1353	46.3014	1364	47.5441	7	0.7908
B, 29	PsSSR17-P7076_G08.fsa	55.4709	90	611	64	1437	1426	54.3105	1444	56.2034	5	0.6062
B, 30	PsSSR17-P7076_G08.fsa	81.0983	78	1452	144	1688	1668	79.1044	1711	83.3912	22	2.2185
B, 31	PsSSR17-P7076_G08.fsa	92.2203	97	1534	151	1800	1778	90.0442	1819	94.0962	15	1.5504
B, 32	PsSSR17-P7076_G08.fsa	132.551	50	260	24	2219	2211	131.799	2225	133.116	4	0.4685
B, 33	PsSSR17-P7076_G08.fsa	136.318	65	390	36	2259	2251	135.564	2269	137.262	4	0.4578
B, 34	PsSSR17-P7076_G08.fsa	138.016	62	265	25	2277	2269	137.262	2281	138.394	4	0.4625
B, 35	PsSSR17-P7076_G08.fsa	138.961	56	290	27	2287	2281	138.394	2294	139.622	4	0.4397
B, 36	PsSSR17-P7076_G08.fsa	144.611	259	2994	287	2346	2339	143.939	2366	146.533	13	1.2987
B, 37	PsSSR17-P7076_G08.fsa	147.302	657	3009	289	2374	2366	146.533	2380	147.879	4	0.4279
B, 38	PsSSR17-P7076_G08.fsa	148.264	119	430	41	2384	2380	147.879	2388	148.648	3	0.3427
B, 39	PsSSR17-P7076_G08.fsa	149.417	4383	22001	2115	2396	2388	148.648	2402	149.994	4	0.4479
B, 40	PsSSR17-P7076_G08.fsa	150.475	1849	9959	957	2407	2402	149.994	2410	150.763	5	0.4989
B, 41	PsSSR17-P7076_G08.fsa	151.533	20285	110285	10605	2418	2410	150.763	2424	152.11	4	0.4739
B, 42	PsSSR17-P7076_G08.fsa	152.591	5833	32439	3120	2429	2424	152.11	2436	153.264	5	0.4973
B, 43	PsSSR17-P7076_G08.fsa	153.649	138	395	37	2440	2436	153.264	2446	154.226	2	0.2755
B, 44	PsSSR17-P7076_G08.fsa	177.369	66	383	36	2690	2683	176.711	2697	178.027	5	0.4915
B, 45	PsSSR17-P7076_G08.fsa	213.907	56	312	29	3080	3072	213.161	3087	214.572	5	0.499
B, 46	PsSSR17-P7076_G08.fsa	217.334	82	596	56	3116	3109	216.667	3124	218.096	5	0.5161
B, 1	PsSSR17-P7076_G09.fsa		157	1562	0	689	675	0	696	0	9	0
B, 2	PsSSR17-P7076_G09.fsa		73	605	0	702	696	0	712	0	8	0
B, 3	PsSSR17-P7076_G09.fsa		144	1599	0	725	712	0	734	0	11	0
B, 4	PsSSR17-P7076_G09.fsa		71	535	0	739	734	0	751	0	6	0
B, 5	PsSSR17-P7076_G09.fsa		79	512	0	768	760	0	775	0	7	0
B, 6	PsSSR17-P7076_G09.fsa		71	627	0	782	775	0	792	0	8	0
B, 7	PsSSR17-P7076_G09.fsa		346	2986	0	853	844	0	867	0	6	0
B, 8	PsSSR17-P7076_G09.fsa		119	1401	0	875	867	0	890	0	13	0
B, 9	PsSSR17-P7076_G09.fsa		1388	13815	0	920	907	0	931	0	9	0
B, 10	PsSSR17-P7076_G09.fsa		118	478	0	938	931	0	947	0	4	0
B, 11	PsSSR17-P7076_G09.fsa		664	5645	0	959	947	0	962	0	8	0
B, 12	PsSSR17-P7076_G09.fsa		11470	91916	0	972	962	0	977	0	8	0
B, 13	PsSSR17-P7076_G09.fsa		8507	60416	0	981	977	0	988	0	6	0
B, 14	PsSSR17-P7076_G09.fsa		2569	19592	0	994	988	0	1003	0	7	0
B, 15	PsSSR17-P7076_G09.fsa		1193	7145	0	1015	1003	0	1018	0	6	0
B, 16	PsSSR17-P7076_G09.fsa		1858	19422	0	1025	1018	0	1034	0	9	0
B, 17	PsSSR17-P7076_G09.fsa		700	4673	0	1039	1034	0	1045	0	7	0
B, 18	PsSSR17-P7076_G09.fsa		1404	7977	0	1052	1045	0	1060	0	5	0
B, 19	PsSSR17-P7076_G09.fsa		680	3892	0	1074	1066	0	1085	0	5	0
B, 20	PsSSR17-P7076_G09.fsa		308	2374	0	1100	1093	0	1106	0	5	0
B, 21	PsSSR17-P7076_G09.fsa		189	1260	0	1108	1106	0	1115	0	5	0
B, 22	PsSSR17-P7076_G09.fsa		428	3186	0	1124	1115	0	1129	0	6	0
B, 23	PsSSR17-P7076_G09.fsa		255	1383	0	1134	1129	0	1141	0	5	0
B, 24	PsSSR17-P7076_G09.fsa		78	597	0	1151	1141	0	1161	0	8	0
B, 25	PsSSR17-P7076_G09.fsa		184	1023	0	1195	1187	0	1201	0	5	0
B, 26	PsSSR17-P7076_G09.fsa		107	640	0	1208	1201	0	1216	0	6	0
B, 27	PsSSR17-P7076_G09.fsa		1142	16997	0	1247	1224	0	1262	0	13	0
B, 28	PsSSR17-P7076_G09.fsa		200	1165	0	1269	1262	0	1277	0	5	0
B, 29	PsSSR17-P7076_G09.fsa		61	372	0	1292	1277	0	1297	0	6	0
B, 30	PsSSR17-P7076_G09.fsa		50	212	0	1304	1297	0	1311	0	3	0
B, 31	PsSSR17-P7076_G09.fsa		115	725	0	1360	1353	0	1365	0	5	0
B, 32	PsSSR17-P7076_G09.fsa		94	731	0	1370	1365	0	1378	0	6	0
B, 33	PsSSR17-P7076_G09.fsa		56	355	0	1397	1389	0	1402	0	5	0
B, 34	PsSSR17-P7076_G09.fsa		79	514	0	1410	1402	0	1416	0	4	0
B, 35	PsSSR17-P7076_G09.fsa		224	1254	0	1450	1438	0	1457	0	4	0
B, 36	PsSSR17-P7076_G09.fsa		51	275	0	1492	1484	0	1497	0	4	0
B, 37	PsSSR17-P7076_G09.fsa		50	365	0	1555	1547	0	1561	0	5	0
B, 38	PsSSR17-P7076_G09.fsa		93	2028	0	1701	1681	0	1724	0	23	0
B, 39	PsSSR17-P7076_G09.fsa		111	1854	0	1816	1795	0	1832	0	14	0
B, 40	PsSSR17-P7076_G09.fsa		187	1011	0	2277	2268	0	2283	0	4	0
B, 41	PsSSR17-P7076_G09.fsa		950	10011	0	2364	2356	0	2384	0	12	0
B, 42	PsSSR17-P7076_G09.fsa		980	4519	0	2392	2384	0	2398	0	4	0
B, 43	PsSSR17-P7076_G09.fsa		214	763	0	2403	2398	0	2406	0	4	0
B, 44	PsSSR17-P7076_G09.fsa		6272	32540	0	2414	2406	0	2420	0	4	0
B, 45	PsSSR17-P7076_G09.fsa		2708	16169	0	2426	2420	0	2429	0	5	0
B, 46	PsSSR17-P7076_G09.fsa		30264	167103	0	2437	2429	0	2443	0	4	0
B, 47	PsSSR17-P7076_G09.fsa		8482	48802	0	2448	2443	0	2455	0	5	0
B, 48	PsSSR17-P7076_G09.fsa		254	749	0	2459	2455	0	2465	0	3	0
B, 49	PsSSR17-P7076_G09.fsa		74	273	0	2470	2465	0	2476	0	3	0
B, 50	PsSSR17-P7076_G09.fsa		65	477	0	3107	3098	0	3114	0	6	0
B, 51	PsSSR17-P7076_G09.fsa		103	550	0	3141	3132	0	3148	0	5	0
B, 1	PsSSR18-Neg_H01.fsa		80	870	0	764	753	-1	774	-1	10	0
B, 2	PsSSR18-Neg_H01.fsa		71	906	0	803	789	-1	813	-1	15	0
B, 3	PsSSR18-Neg_H01.fsa		55	478	0	850	840	-1	856	-1	9	0
B, 4	PsSSR18-Neg_H01.fsa		188	1584	0	930	922	-1	946	-1	6	0
B, 5	PsSSR18-Neg_H01.fsa		74	996	0	953	946	-1	970	-1	14	0
B, 6	PsSSR18-Neg_H01.fsa		644	8114	0	995	980	-1	1013	-1	12	0
B, 7	PsSSR18-Neg_H01.fsa		85	314	0	1021	1013	-1	1026	-1	4	0
B, 8	PsSSR18-Neg_H01.fsa		32396	255135	0	1056	1046	-1	1066	-1	7	0
B, 9	PsSSR18-Neg_H01.fsa	0.946	80	589	103	1119	1110	-1	1128	2.1622	7	1.341
B, 10	PsSSR18-Neg_H01.fsa	5.6757	75	821	110	1154	1128	2.1622	1161	6.6216	8	1.1692
B, 11	PsSSR18-Neg_H01.fsa	11.3514	87	675	91	1196	1188	10.2703	1202	12.1622	6	0.9329
B, 12	PsSSR18-Neg_H01.fsa	13.7838	285	2670	360	1214	1202	12.1622	1222	14.8649	7	1.0132
B, 13	PsSSR18-Neg_H01.fsa	17.5676	54	412	55	1242	1233	16.3514	1256	19.4595	8	1.098
B, 14	PsSSR18-Neg_H01.fsa	24.5821	53	291	41	1291	1283	23.4216	1298	25.5854	5	0.8045
B, 15	PsSSR18-Neg_H01.fsa	31.5112	611	9225	1231	1341	1320	28.6671	1360	34.0062	14	1.8802
B, 16	PsSSR18-Neg_H01.fsa	80.8659	59	745	71	1809	1804	80.3849	1827	82.5952	4	0.4645
B, 17	PsSSR18-Neg_H01.fsa	134.559	53	307	27	2385	2377	133.834	2393	135.284	4	0.4259
B, 1	PsSSR18-P6497_H02.fsa		75	692	0	745	732	-1	753	-1	9	0
B, 2	PsSSR18-P6497_H02.fsa		56	754	0	782	770	-1	792	-1	13	0
B, 3	PsSSR18-P6497_H02.fsa		55	203	0	888	881	-1	894	-1	3	0
B, 4	PsSSR18-P6497_H02.fsa		166	1201	0	907	898	-1	922	-1	5	0
B, 5	PsSSR18-P6497_H02.fsa		973	10574	0	976	956	-1	988	-1	9	0
B, 6	PsSSR18-P6497_H02.fsa		146	868	0	996	988	-1	1003	-1	6	0
B, 7	PsSSR18-P6497_H02.fsa		80	349	0	1019	1011	-1	1022	-1	4	0
B, 8	PsSSR18-P6497_H02.fsa		1454	10513	0	1032	1022	-1	1037	-1	6	0
B, 9	PsSSR18-P6497_H02.fsa		1531	11207	0	1045	1037	-1	1053	-1	6	0
B, 10	PsSSR18-P6497_H02.fsa		720	4716	0	1062	1053	-1	1069	-1	6	0
B, 11	PsSSR18-P6497_H02.fsa		252	1041	0	1072	1069	-1	1079	-1	4	0
B, 12	PsSSR18-P6497_H02.fsa	0.1379	134	670	78	1090	1079	-1	1097	1.1035	4	0.5545
B, 13	PsSSR18-P6497_H02.fsa	3.3103	127	754	103	1113	1105	2.2069	1120	4.2759	5	0.7467
B, 14	PsSSR18-P6497_H02.fsa	5.3793	102	497	68	1128	1120	4.2759	1135	6.3448	4	0.6125
B, 15	PsSSR18-P6497_H02.fsa	11.1724	74	934	128	1170	1151	8.5517	1177	12.1379	12	1.6714
B, 16	PsSSR18-P6497_H02.fsa	13.5172	264	2577	355	1187	1177	12.1379	1206	16.1379	8	1.1454
B, 17	PsSSR18-P6497_H02.fsa	31.3589	552	8024	1090	1312	1294	28.8705	1333	34.1692	13	1.8401
B, 18	PsSSR18-P6497_H02.fsa	80.3901	54	697	67	1772	1757	78.9303	1778	80.9751	12	1.1745
B, 19	PsSSR18-P6497_H02.fsa	91.834	119	2029	195	1890	1870	89.9032	1914	94.1462	15	1.5066
B, 20	PsSSR18-P6497_H02.fsa	132.019	1132	6693	612	2319	2311	131.287	2327	132.75	5	0.4719
B, 21	PsSSR18-P6497_H02.fsa	133.025	165	798	73	2330	2327	132.75	2335	133.483	3	0.3613
B, 22	PsSSR18-P6497_H02.fsa	133.941	82	288	26	2340	2335	133.483	2344	134.307	3	0.3448
B, 23	PsSSR18-P6497_H02.fsa	135.04	3112	14712	1348	2352	2344	134.307	2359	135.682	4	0.4164
B, 24	PsSSR18-P6497_H02.fsa	135.957	216	759	69	2362	2359	135.682	2366	136.324	3	0.3204
B, 25	PsSSR18-P6497_H02.fsa	137.059	1774	9522	874	2374	2366	136.324	2377	137.334	5	0.4912
B, 26	PsSSR18-P6497_H02.fsa	138.069	32453	181705	16695	2385	2377	137.334	2392	138.712	5	0.4694
B, 27	PsSSR18-P6497_H02.fsa	138.988	2018	10581	973	2395	2392	138.712	2403	139.724	5	0.4719
B, 1	PsSSR18-P6497_H03.fsa		66	623	0	714	701	-1	721	-1	9	0
B, 2	PsSSR18-P6497_H03.fsa		57	740	0	750	738	-1	762	-1	9	0
B, 3	PsSSR18-P6497_H03.fsa		53	184	0	853	846	-1	859	-1	3	0
B, 4	PsSSR18-P6497_H03.fsa		134	1035	0	873	863	-1	888	-1	5	0
B, 5	PsSSR18-P6497_H03.fsa		875	8478	0	942	922	-1	953	-1	9	0
B, 6	PsSSR18-P6497_H03.fsa		107	625	0	960	953	-1	967	-1	5	0
B, 7	PsSSR18-P6497_H03.fsa		62	361	0	983	974	-1	985	-1	6	0
B, 8	PsSSR18-P6497_H03.fsa		1159	9113	0	995	985	-1	1001	-1	7	0
B, 9	PsSSR18-P6497_H03.fsa		1298	9586	0	1008	1001	-1	1017	-1	6	0
B, 10	PsSSR18-P6497_H03.fsa		622	3898	0	1026	1017	-1	1032	-1	6	0
B, 11	PsSSR18-P6497_H03.fsa		240	964	0	1036	1032	-1	1042	-1	3	0
B, 12	PsSSR18-P6497_H03.fsa	0.1399	106	547	65	1053	1042	-1	1061	1.2587	4	0.57
B, 13	PsSSR18-P6497_H03.fsa	3.3566	92	464	64	1076	1067	2.0979	1082	4.1958	4	0.6728
B, 14	PsSSR18-P6497_H03.fsa	5.4546	72	365	51	1091	1082	4.1958	1098	6.4336	5	0.7983
B, 15	PsSSR18-P6497_H03.fsa	11.1888	70	661	92	1132	1125	10.2098	1139	12.1678	10	1.521
B, 16	PsSSR18-P6497_H03.fsa	13.5664	206	1953	273	1149	1139	12.1678	1164	15.6643	7	1.0982
B, 17	PsSSR18-P6497_H03.fsa	31.6517	503	6831	939	1274	1256	29.1371	1292	34.0904	13	1.8258
B, 18	PsSSR18-P6497_H03.fsa	92.2785	117	1924	186	1848	1820	89.5624	1867	94.1175	16	1.5822
B, 19	PsSSR18-P6497_H03.fsa	132.077	683	4386	404	2267	2259	131.34	2283	133.551	5	0.5177
B, 20	PsSSR18-P6497_H03.fsa	134.012	61	248	22	2288	2283	133.551	2292	134.381	3	0.3634
B, 21	PsSSR18-P6497_H03.fsa	135.118	2533	12159	1120	2300	2292	134.381	2307	135.763	4	0.4216
B, 22	PsSSR18-P6497_H03.fsa	136.131	149	506	46	2311	2307	135.763	2314	136.407	3	0.3158
B, 23	PsSSR18-P6497_H03.fsa	137.052	1404	7209	664	2321	2314	136.407	2324	137.329	5	0.4615
B, 24	PsSSR18-P6497_H03.fsa	138.066	28359	150054	13822	2332	2324	137.329	2339	138.71	4	0.4467
B, 25	PsSSR18-P6497_H03.fsa	139.079	1676	8810	811	2343	2339	138.71	2350	139.724	4	0.4535
B, 26	PsSSR18-P6497_H03.fsa	215.756	92	532	49	3168	3159	214.924	3181	216.956	4	0.4375
B, 1	PsSSR18-P7064_H04.fsa		67	630	0	712	700	-1	721	-1	8	0
B, 2	PsSSR18-P7064_H04.fsa		55	710	0	748	738	-1	760	-1	12	0
B, 3	PsSSR18-P7064_H04.fsa		64	234	0	853	846	-1	859	-1	3	0
B, 4	PsSSR18-P7064_H04.fsa		155	1218	0	874	864	-1	888	-1	6	0
B, 5	PsSSR18-P7064_H04.fsa		52	392	0	895	888	-1	900	-1	8	0
B, 6	PsSSR18-P7064_H04.fsa		999	8821	0	943	931	-1	954	-1	8	0
B, 7	PsSSR18-P7064_H04.fsa		126	716	0	961	954	-1	968	-1	5	0
B, 8	PsSSR18-P7064_H04.fsa		82	491	0	983	974	-1	986	-1	6	0
B, 9	PsSSR18-P7064_H04.fsa		1102	8760	0	996	986	-1	1002	-1	7	0
B, 10	PsSSR18-P7064_H04.fsa		1316	9580	0	1009	1002	-1	1018	-1	6	0
B, 11	PsSSR18-P7064_H04.fsa		589	3702	0	1027	1018	-1	1033	-1	5	0
B, 12	PsSSR18-P7064_H04.fsa		181	830	0	1037	1033	-1	1043	-1	4	0
B, 13	PsSSR18-P7064_H04.fsa	0.2778	108	566	71	1054	1043	-1	1062	1.3889	5	0.6869
B, 14	PsSSR18-P7064_H04.fsa	3.4722	106	580	80	1077	1068	2.2222	1083	4.3056	5	0.7283
B, 15	PsSSR18-P7064_H04.fsa	5.4167	67	346	48	1091	1083	4.3056	1098	6.3889	4	0.5978
B, 16	PsSSR18-P7064_H04.fsa	11.25	67	629	87	1133	1126	10.2778	1140	12.2222	10	1.5151
B, 17	PsSSR18-P7064_H04.fsa	13.75	230	2188	303	1151	1140	12.2222	1169	16.25	7	1.0392
B, 18	PsSSR18-P7064_H04.fsa	31.413	535	7142	980	1274	1255	28.768	1291	33.7115	12	1.7236
B, 19	PsSSR18-P7064_H04.fsa	80.6894	51	927	91	1730	1713	79.0144	1752	82.8532	20	1.9961
B, 20	PsSSR18-P7064_H04.fsa	91.8521	117	1897	184	1844	1821	89.6098	1866	93.9924	14	1.4069
B, 21	PsSSR18-P7064_H04.fsa	132.032	739	5228	484	2266	2258	131.291	2282	133.514	5	0.5357
B, 22	PsSSR18-P7064_H04.fsa	133.977	66	244	22	2287	2282	133.514	2291	134.347	3	0.3177
B, 23	PsSSR18-P7064_H04.fsa	135.088	2420	11762	1089	2299	2291	134.347	2306	135.737	4	0.4315
B, 24	PsSSR18-P7064_H04.fsa	136.107	133	456	42	2310	2306	135.737	2313	136.386	3	0.3366
B, 25	PsSSR18-P7064_H04.fsa	137.034	1346	6920	641	2320	2313	136.386	2323	137.312	4	0.4615
B, 26	PsSSR18-P7064_H04.fsa	138.054	27613	149144	13822	2331	2323	137.312	2339	138.795	4	0.4479
B, 27	PsSSR18-P7064_H04.fsa	139.073	1727	8288	768	2342	2339	138.795	2349	139.722	5	0.4955
B, 28	PsSSR18-P7064_H04.fsa	150.415	59	464	43	2462	2453	149.562	2468	150.984	6	0.6383
B, 1	PsSSR18-P7064_H05.fsa		64	567	0	696	685	-1	704	-1	8	0
B, 2	PsSSR18-P7064_H05.fsa		54	566	0	735	721	-1	742	-1	12	0
B, 3	PsSSR18-P7064_H05.fsa		113	911	0	854	846	-1	870	-1	6	0
B, 4	PsSSR18-P7064_H05.fsa		778	7309	0	924	913	-1	936	-1	8	0
B, 5	PsSSR18-P7064_H05.fsa		138	1372	0	964	949	-1	968	-1	10	0
B, 6	PsSSR18-P7064_H05.fsa		978	7677	0	977	968	-1	983	-1	6	0
B, 7	PsSSR18-P7064_H05.fsa		1075	8028	0	990	983	-1	999	-1	6	0
B, 8	PsSSR18-P7064_H05.fsa		481	3033	0	1007	999	-1	1014	-1	5	0
B, 9	PsSSR18-P7064_H05.fsa		139	561	0	1018	1014	-1	1024	-1	4	0
B, 10	PsSSR18-P7064_H05.fsa		71	399	44	1034	1024	-1	1042	0.9859	5	0.5779
B, 11	PsSSR18-P7064_H05.fsa	3.0986	73	321	45	1057	1049	1.9718	1064	4.0845	4	0.6222
B, 12	PsSSR18-P7064_H05.fsa	5.0704	54	269	37	1071	1064	4.0845	1079	6.1972	5	0.7254
B, 13	PsSSR18-P7064_H05.fsa	10.8451	56	461	64	1112	1105	9.8592	1119	11.831	10	1.442
B, 14	PsSSR18-P7064_H05.fsa	13.3803	169	1563	220	1130	1119	11.831	1149	16.0563	7	1.057
B, 15	PsSSR18-P7064_H05.fsa	27.3131	61	404	59	1225	1217	26.1369	1231	28.1845	6	0.933
B, 16	PsSSR18-P7064_H05.fsa	31.4429	399	6028	837	1254	1237	29.047	1271	33.7707	14	1.9515
B, 17	PsSSR18-P7064_H05.fsa	92.2166	109	1689	165	1823	1807	90.6508	1842	94.0721	16	1.5791
B, 18	PsSSR18-P7064_H05.fsa	129.895	313	1523	142	2217	2210	129.241	2225	130.643	4	0.4346
B, 19	PsSSR18-P7064_H05.fsa	131.951	413	3144	293	2239	2230	131.11	2255	133.448	6	0.6261
B, 20	PsSSR18-P7064_H05.fsa	135.132	1965	9446	883	2273	2265	134.383	2279	135.693	4	0.4257
B, 21	PsSSR18-P7064_H05.fsa	136.067	134	406	37	2283	2279	135.693	2286	136.348	3	0.2836
B, 22	PsSSR18-P7064_H05.fsa	137.097	1091	5939	555	2294	2286	136.348	2297	137.378	5	0.5201
B, 23	PsSSR18-P7064_H05.fsa	138.127	22558	121311	11358	2305	2297	137.378	2312	138.782	4	0.4601
B, 24	PsSSR18-P7064_H05.fsa	139.063	1351	6854	641	2315	2312	138.782	2322	139.719	5	0.5124
B, 25	PsSSR18-P7064_H05.fsa	150.421	73	516	48	2435	2426	149.568	2444	151.274	6	0.6201
B, 26	PsSSR18-P7064_H05.fsa	213.723	266	2075	191	3111	3101	212.798	3132	215.664	6	0.6139
B, 1	PsSSR18-P7074_H06.fsa		172	1654	0	682	670	-1	690	-1	9	0
B, 2	PsSSR18-P7074_H06.fsa		79	606	0	697	690	-1	705	-1	7	0
B, 3	PsSSR18-P7074_H06.fsa		146	1713	0	717	705	-1	728	-1	11	0
B, 4	PsSSR18-P7074_H06.fsa		67	513	0	733	728	-1	744	-1	6	0
B, 5	PsSSR18-P7074_H06.fsa		85	476	0	762	753	-1	768	-1	5	0
B, 6	PsSSR18-P7074_H06.fsa		81	705	0	775	768	-1	789	-1	8	0
B, 7	PsSSR18-P7074_H06.fsa		349	2784	0	844	835	-1	858	-1	6	0
B, 8	PsSSR18-P7074_H06.fsa		109	1277	0	865	858	-1	881	-1	13	0
B, 9	PsSSR18-P7074_H06.fsa		90	281	0	898	891	-1	901	-1	3	0
B, 10	PsSSR18-P7074_H06.fsa		2439	22673	0	912	901	-1	923	-1	8	0
B, 11	PsSSR18-P7074_H06.fsa		261	1392	0	929	923	-1	936	-1	5	0
B, 12	PsSSR18-P7074_H06.fsa		259	1684	0	952	942	-1	954	-1	6	0
B, 13	PsSSR18-P7074_H06.fsa		2300	19103	0	964	954	-1	969	-1	7	0
B, 14	PsSSR18-P7074_H06.fsa		2742	20341	0	976	969	-1	985	-1	6	0
B, 15	PsSSR18-P7074_H06.fsa		1166	7354	0	993	985	-1	1000	-1	5	0
B, 16	PsSSR18-P7074_H06.fsa		323	1239	0	1003	1000	-1	1009	-1	3	0
B, 17	PsSSR18-P7074_H06.fsa		148	748	82	1020	1009	-1	1027	0.9929	5	0.563
B, 18	PsSSR18-P7074_H06.fsa	2.9787	121	562	79	1041	1034	1.9858	1048	3.9716	4	0.653
B, 19	PsSSR18-P7074_H06.fsa	4.9645	140	751	106	1055	1048	3.9716	1063	6.0993	5	0.7326
B, 20	PsSSR18-P7074_H06.fsa	11.0638	159	1699	240	1098	1079	8.3688	1104	11.9149	10	1.464
B, 21	PsSSR18-P7074_H06.fsa	13.4752	513	4809	682	1115	1104	11.9149	1132	15.8865	7	1.0862
B, 22	PsSSR18-P7074_H06.fsa	17.4468	70	631	89	1143	1132	15.8865	1155	19.1489	9	1.3526
B, 23	PsSSR18-P7074_H06.fsa	31.3706	1296	19342	2709	1237	1217	28.5219	1257	34.1248	14	1.9795
B, 24	PsSSR18-P7074_H06.fsa	81.3976	120	2159	215	1694	1672	79.204	1714	83.3912	19	1.9366
B, 25	PsSSR18-P7074_H06.fsa	92.4179	310	4767	471	1805	1781	90.0442	1824	94.2935	15	1.5135
B, 26	PsSSR18-P7074_H06.fsa	119.442	68	394	36	2082	2075	118.789	2089	120.093	5	0.4867
B, 27	PsSSR18-P7074_H06.fsa	124.372	85	242	22	2135	2128	123.72	2145	125.304	2	0.256
B, 28	PsSSR18-P7074_H06.fsa	126.05	5222	39904	3722	2153	2145	125.304	2178	128.382	5	0.5309
B, 29	PsSSR18-P7074_H06.fsa	129.036	3978	19520	1823	2185	2178	128.382	2192	129.69	4	0.4359
B, 30	PsSSR18-P7074_H06.fsa	130.064	338	1027	95	2196	2192	129.69	2199	130.344	3	0.2903
B, 31	PsSSR18-P7074_H06.fsa	132.028	32026	268931	25164	2217	2208	131.186	2226	132.87	7	0.6927
B, 32	PsSSR18-P7074_H06.fsa	133.057	4501	20053	1877	2228	2226	132.87	2235	133.713	3	0.3336
B, 33	PsSSR18-P7074_H06.fsa	140.192	95	544	51	2304	2296	139.436	2312	140.961	5	0.5385
B, 34	PsSSR18-P7074_H06.fsa	145.092	66	315	30	2355	2348	144.419	2362	145.765	4	0.3911
B, 35	PsSSR18-P7074_H06.fsa	152.783	105	584	56	2435	2427	152.014	2442	153.456	5	0.5017
B, 36	PsSSR18-P7074_H06.fsa	216.346	149	1152	108	3111	3100	215.314	3127	217.846	6	0.5679
B, 1	PsSSR18-P7074_H07.fsa		55	498	0	725	715	-1	734	-1	10	0
B, 2	PsSSR18-P7074_H07.fsa		51	603	0	763	750	-1	773	-1	12	0
B, 3	PsSSR18-P7074_H07.fsa		105	895	0	888	879	-1	901	-1	6	0
B, 4	PsSSR18-P7074_H07.fsa		50	447	0	909	901	-1	915	-1	9	0
B, 5	PsSSR18-P7074_H07.fsa		975	10627	0	956	937	-1	967	-1	10	0
B, 6	PsSSR18-P7074_H07.fsa		117	771	0	976	967	-1	983	-1	6	0
B, 7	PsSSR18-P7074_H07.fsa		104	616	0	997	988	-1	1001	-1	6	0
B, 8	PsSSR18-P7074_H07.fsa		815	6449	0	1010	1001	-1	1016	-1	7	0
B, 9	PsSSR18-P7074_H07.fsa		955	7552	0	1024	1016	-1	1033	-1	7	0
B, 10	PsSSR18-P7074_H07.fsa		409	2568	0	1042	1033	-1	1048	-1	6	0
B, 11	PsSSR18-P7074_H07.fsa		130	462	0	1051	1048	-1	1057	-1	4	0
B, 12	PsSSR18-P7074_H07.fsa	0.4138	54	236	35	1070	1061	-1	1076	1.2414	4	0.6357
B, 13	PsSSR18-P7074_H07.fsa	3.4483	58	334	46	1092	1085	2.4828	1100	4.5517	5	0.8144
B, 14	PsSSR18-P7074_H07.fsa	5.5172	58	296	40	1107	1100	4.5517	1114	6.4828	5	0.7223
B, 15	PsSSR18-P7074_H07.fsa	11.0345	58	561	77	1147	1140	10.069	1155	12.1379	10	1.4877
B, 16	PsSSR18-P7074_H07.fsa	13.6552	199	1842	254	1166	1155	12.1379	1175	14.8966	7	1.0743
B, 17	PsSSR18-P7074_H07.fsa	21.9931	77	625	94	1225	1218	20.9254	1231	22.8983	8	1.3355
B, 18	PsSSR18-P7074_H07.fsa	23.198	50	323	48	1233	1231	22.8983	1237	23.7944	4	0.7094
B, 19	PsSSR18-P7074_H07.fsa	24.8285	107	779	113	1244	1237	23.7944	1264	27.718	5	0.7361
B, 20	PsSSR18-P7074_H07.fsa	31.1996	452	6405	874	1289	1272	28.8475	1306	33.4884	13	1.9069
B, 21	PsSSR18-P7074_H07.fsa	91.8847	101	1660	160	1864	1840	89.556	1882	93.6283	16	1.5857
B, 22	PsSSR18-P7074_H07.fsa	125.994	660	4614	426	2222	2214	125.255	2238	127.472	5	0.5185
B, 23	PsSSR18-P7074_H07.fsa	129.045	1435	7635	706	2255	2247	128.305	2263	129.785	4	0.443
B, 24	PsSSR18-P7074_H07.fsa	129.971	112	382	35	2265	2263	129.785	2269	130.341	3	0.3085
B, 25	PsSSR18-P7074_H07.fsa	131.082	1321	7002	648	2277	2269	130.341	2279	131.267	5	0.5021
B, 26	PsSSR18-P7074_H07.fsa	132.101	25835	140940	13065	2288	2279	131.267	2295	132.751	4	0.4523
B, 27	PsSSR18-P7074_H07.fsa	133.029	1566	7798	723	2298	2295	132.751	2305	133.678	5	0.5172
B, 28	PsSSR18-P7074_H07.fsa	145.939	55	392	36	2436	2424	144.807	2442	146.504	6	0.6011
B, 29	PsSSR18-P7074_H07.fsa	206.044	133	868	79	3080	3071	205.22	3088	206.776	5	0.5212
B, 30	PsSSR18-P7074_H07.fsa	209.429	112	1026	93	3117	3099	207.782	3124	210.069	6	0.558
B, 1	PsSSR18-P7076_H08.fsa		61	609	0	708	693	-1	716	-1	8	0
B, 2	PsSSR18-P7076_H08.fsa		53	183	0	848	841	-1	854	-1	3	0
B, 3	PsSSR18-P7076_H08.fsa		115	923	0	868	859	-1	884	-1	6	0
B, 4	PsSSR18-P7076_H08.fsa		784	7021	0	938	926	-1	948	-1	8	0
B, 5	PsSSR18-P7076_H08.fsa		189	1131	0	956	948	-1	965	-1	5	0
B, 6	PsSSR18-P7076_H08.fsa		117	836	0	978	965	-1	982	-1	6	0
B, 7	PsSSR18-P7076_H08.fsa		1089	8173	0	991	982	-1	996	-1	6	0
B, 8	PsSSR18-P7076_H08.fsa		1286	9616	0	1004	996	-1	1012	-1	6	0
B, 9	PsSSR18-P7076_H08.fsa		609	4071	0	1021	1012	-1	1028	-1	6	0
B, 10	PsSSR18-P7076_H08.fsa		219	950	0	1030	1028	-1	1038	-1	4	0
B, 11	PsSSR18-P7076_H08.fsa		107	520	53	1048	1038	-1	1056	0.8451	4	0.4999
B, 12	PsSSR18-P7076_H08.fsa	3.2394	89	466	65	1073	1064	1.9718	1079	4.0845	5	0.7098
B, 13	PsSSR18-P7076_H08.fsa	5.0704	89	356	50	1086	1079	4.0845	1093	6.0563	3	0.5594
B, 14	PsSSR18-P7076_H08.fsa	11.1268	56	640	90	1129	1109	8.3099	1134	11.831	8	1.1674
B, 15	PsSSR18-P7076_H08.fsa	13.3803	198	1822	256	1145	1134	11.831	1163	15.9155	7	1.0142
B, 16	PsSSR18-P7076_H08.fsa	25.2531	75	711	106	1226	1218	24.0461	1237	26.8846	6	0.9574
B, 17	PsSSR18-P7076_H08.fsa	27.9063	71	477	69	1244	1237	26.8846	1251	28.9155	5	0.8452
B, 18	PsSSR18-P7076_H08.fsa	31.4544	473	6267	871	1269	1251	28.9155	1285	33.6458	12	1.7898
B, 19	PsSSR18-P7076_H08.fsa	91.8584	93	1451	141	1837	1821	90.2992	1857	93.8035	14	1.4114
B, 20	PsSSR18-P7076_H08.fsa	126.009	645	4380	405	2194	2187	125.361	2210	127.489	5	0.5327
B, 21	PsSSR18-P7076_H08.fsa	129.063	1509	7175	664	2227	2219	128.322	2234	129.711	4	0.4295
B, 22	PsSSR18-P7076_H08.fsa	129.988	115	340	31	2237	2234	129.711	2240	130.266	3	0.3294
B, 23	PsSSR18-P7076_H08.fsa	131.007	1326	7275	673	2248	2240	130.266	2251	131.285	5	0.5136
B, 24	PsSSR18-P7076_H08.fsa	132.026	27984	152638	14139	2259	2251	131.285	2267	132.767	4	0.4486
B, 25	PsSSR18-P7076_H08.fsa	133.045	1446	7062	654	2270	2267	132.767	2277	133.694	5	0.4943
B, 26	PsSSR18-P7076_H08.fsa	134.62	107	453	41	2287	2277	133.694	2294	135.269	4	0.3849
B, 27	PsSSR18-P7076_H08.fsa	145.234	84	437	41	2400	2393	144.568	2406	145.805	4	0.4607
B, 28	PsSSR18-P7076_H08.fsa	146.757	70	495	47	2416	2406	145.805	2424	147.518	6	0.6382
B, 29	PsSSR18-P7076_H08.fsa	148.471	57	399	37	2434	2424	147.518	2442	149.232	6	0.6577
B, 30	PsSSR18-P7076_H08.fsa	208.771	75	440	40	3080	3072	208.038	3087	209.412	5	0.4642
B, 31	PsSSR18-P7076_H08.fsa	212.071	119	1014	93	3116	3099	210.512	3123	212.714	5	0.4877
B, 1	PsSSR18-P7076_H09.fsa		165	1582	0	715	704	0	724	0	9	0
B, 2	PsSSR18-P7076_H09.fsa		72	556	0	729	724	0	741	0	7	0
B, 3	PsSSR18-P7076_H09.fsa		134	1586	0	753	741	0	763	0	12	0
B, 4	PsSSR18-P7076_H09.fsa		67	497	0	769	763	0	781	0	7	0
B, 5	PsSSR18-P7076_H09.fsa		80	529	0	799	790	0	804	0	5	0
B, 6	PsSSR18-P7076_H09.fsa		78	646	0	810	804	0	821	0	7	0
B, 7	PsSSR18-P7076_H09.fsa		62	186	0	873	867	0	875	0	3	0
B, 8	PsSSR18-P7076_H09.fsa		329	2968	0	883	875	0	898	0	6	0
B, 9	PsSSR18-P7076_H09.fsa		128	1548	0	906	898	0	921	0	13	0
B, 10	PsSSR18-P7076_H09.fsa		1994	21181	0	950	932	0	962	0	9	0
B, 11	PsSSR18-P7076_H09.fsa		232	1148	0	969	962	0	977	0	4	0
[truncated: 4,411 more rows]
